# Supplementary material for: TSC22D1 is a newly identified inhibitor of insulin secretion in pancreatic beta cells
Source: FEBS J. 2025 Jul 18;292(23):6307–29. doi: 10.1111/febs.70194 (PMC12699174; doi:10.1111/febs.70194)
Supplement: Supplementary file 1 — Table S1. List of transcripts differentially regulated upon TSC22D1 knockdown in INS‐1E cells under steady state conditions. [file FEBS-292-6307-s002.xlsx]

## Sheet: results_sig_SS
ENSEMBL	SYMBOL	entrez	log2FoldChange	padj
ENSRNOG00000012801	NA	NA	0.942831	0.00146418
ENSRNOG00000049964	NA	NA	3.90688	0.0340133
ENSRNOG00000023140	Pnldc1	361478	0.671377	0.0145783
ENSRNOG00000062061	NA	NA	1.18497	0.00374905
ENSRNOG00000050846	Timm10b	84384	0.550349	0.0298096
ENSRNOG00000019358	Esr1	24890	-0.792195	0.0041974
ENSRNOG00000047401	Gfy	100910047	-0.778104	1.21313e-05
ENSRNOG00000017012	Coq7	25249	0.49294	0.00985048
ENSRNOG00000009932	Mctp2	308742	-0.799534	0.000162517
ENSRNOG00000012369	Fam174b	681398	-0.676637	0.000278957
ENSRNOG00000051304	NA	NA	-0.556554	0.0309097
ENSRNOG00000019740	Hdgfl3	252941	0.378522	0.0328931
ENSRNOG00000024016	Cyp2c6v1	293989	-0.521953	0.0434507
ENSRNOG00000011683	Fes	361597	0.707298	0.00438745
ENSRNOG00000018101	Klc3	171549	-0.576016	0.0119452
ENSRNOG00000045560	Gvin1	499229	1.41286	0.0275233
ENSRNOG00000021145	Gpr137	689984	0.882469	6.66567e-06
ENSRNOG00000053923	Thap12	308845	0.714644	6.91205e-07
ENSRNOG00000025644	C1h9orf40	499331	0.584286	0.000922149
ENSRNOG00000016377	Cep55	294074	0.580513	0.000853959
ENSRNOG00000015860	Gipr	25024	-0.463031	0.0335096
ENSRNOG00000054517	Snora33	120100393	1.11746	0.0189169
ENSRNOG00000061147	Entrep1	309415	0.784635	0.00363288
ENSRNOG00000016791	Chka	29194	0.438692	0.00960855
ENSRNOG00000012349	Tlnrd1	308795	0.451422	0.00436955
ENSRNOG00000021390	Meis3	361514	0.53546	0.00444569
ENSRNOG00000018603	Carns1	309150	-0.826927	2.75325e-06
ENSRNOG00000019869	Lrfn1	365222	0.537714	0.00436776
ENSRNOG00000056753	Hectd2	309514	0.581448	0.00394548
ENSRNOG00000012460	Cntf	25707	0.502694	0.0145153
ENSRNOG00000014303	Lrp11	292462	-0.545527	0.000203059
ENSRNOG00000055401	Kcnc1	25327	0.446985	0.0247556
ENSRNOG00000010775	Arrdc4	293019	0.547639	0.000351757
ENSRNOG00000010938	Slc7a10	114518	0.593786	0.0349675
ENSRNOG00000020505	Map4k1	292763	0.961388	0.00153402
ENSRNOG00000051825	NA	NA	0.63941	0.036756
ENSRNOG00000011151	Tenm4	308831	1.30097	4.68971e-10
ENSRNOG00000042686	Trim34	101241893	-0.660718	0.00169327
ENSRNOG00000017120	Abhd2	293050	-0.644122	2.74689e-06
ENSRNOG00000050445	Gde1	60418	-0.435269	0.0142654
ENSRNOG00000015948	Slc1a5	292657	0.580527	0.033872
ENSRNOG00000031391	Ceacam16	292700	-0.775859	0.00945475
ENSRNOG00000019662	Tm6sf1	361600	0.483831	0.0190878
ENSRNOG00000012736	Znrd2	689397	0.574531	0.00116649
ENSRNOG00000059968	Jak2	24514	0.389897	0.048293
ENSRNOG00000017873	Sct	24769	-1.06151	5.89599e-09
ENSRNOG00000017456	Vstm2b	361560	0.795938	5.10404e-06
ENSRNOG00000024140	Sft2d1	292305	0.43982	0.04818
ENSRNOG00000058047	NA	NA	-0.704378	0.00138109
ENSRNOG00000024239	Fam89b	309170	0.471003	0.00783416
ENSRNOG00000019142	Fas	246097	0.490755	0.0390649
ENSRNOG00000021179	Naa40	361718	0.554103	0.000575569
ENSRNOG00000056064	NA	NA	-2.23946	0.00073752
ENSRNOG00000026302	NA	NA	1.34007	0.00368905
ENSRNOG00000036866	Acer3	499210	0.454281	0.006061
ENSRNOG00000020060	Atf5	282840	0.729543	0.000266956
ENSRNOG00000020714	Trpm4	171143	-1.09622	1.72368e-05
ENSRNOG00000021150	Plcb3	29322	-0.389966	0.03379
ENSRNOG00000014513	Rexo5	309036	0.407339	0.0425281
ENSRNOG00000036645	Ifitm6	309104	-2.29768	0.00608735
ENSRNOG00000019356	Lrfn4	688721	0.570724	0.0004577
ENSRNOG00000015217	Ltv1	361452	0.430104	0.0113906
ENSRNOG00000020726	Sipa1	361710	0.400616	0.0183629
ENSRNOG00000061312	Phf10	292404	0.735497	7.44313e-05
ENSRNOG00000019666	Ubxn1	293719	0.435802	0.0258599
ENSRNOG00000022485	Chuk	309361	0.344254	0.043634
ENSRNOG00000029394	Dusp8	361679	0.458538	0.00485842
ENSRNOG00000018107	Zfand5	293960	0.379847	0.0248043
ENSRNOG00000011245	Arhgap18	293947	-0.439289	0.0131969
ENSRNOG00000019418	Lrrc4b	308571	0.477222	0.00406292
ENSRNOG00000020150	Il18bp	84388	0.530032	0.0276808
ENSRNOG00000026432	Syt7	59267	-0.340027	0.0338243
ENSRNOG00000027944	Pnma8a	361515	0.981176	0.000197837
ENSRNOG00000037467	Ffar3	365228	0.499855	0.0309258
ENSRNOG00000012258	Rras2	365355	0.548954	0.000444127
ENSRNOG00000020481	Pafah1b3	114113	0.522733	0.00707706
ENSRNOG00000020497	Plekha1	361659	0.434308	0.00612222
ENSRNOG00000023360	Fus	317385	0.352366	0.04818
ENSRNOG00000014969	Lzts2	365468	0.517767	0.00176552
ENSRNOG00000056257	Cacng7	140728	0.425042	0.0170195
ENSRNOG00000019950	Peli3	309157	-0.486171	0.0245087
ENSRNOG00000020876	Bax	24887	0.38014	0.0446505
ENSRNOG00000019802	Zfp428	361519	0.627186	0.00267522
ENSRNOG00000014341	Btbd10	308890	0.448337	0.0139532
ENSRNOG00000012698	Chsy1	292999	0.782754	2.62201e-06
ENSRNOG00000020353	Sh3pxd2a	309460	-0.424073	0.0106709
ENSRNOG00000021098	Rasgrp2	361714	1.19446	0.000584758
ENSRNOG00000020676	Ppp1r14a	114004	0.636131	0.00436776
ENSRNOG00000008890	Slc18a2	25549	0.500677	0.00942954
ENSRNOG00000014902	Stx11	292483	0.654671	0.0406868
ENSRNOG00000020784	Kcnk7	499303	1.162	0.000190775
ENSRNOG00000020480	Fads1	84575	-0.388353	0.0425252
ENSRNOG00000031368	NA	NA	0.63108	0.0120184
ENSRNOG00000011439	Grk5	59075	0.856931	2.09474e-05
ENSRNOG00000048733	Nup62	65274	0.424535	0.0252088
ENSRNOG00000018454	Apoe	25728	0.78156	0.000123628
ENSRNOG00000018515	Det1	308775	0.504974	0.00799088
ENSRNOG00000055082	Maz	691842	0.387944	0.0225062
ENSRNOG00000011339	Slk	54308	0.352269	0.048827
ENSRNOG00000056658	Xylt1	64133	-0.375606	0.0190534
ENSRNOG00000018019	Hspa12a	307997	0.56199	0.00341356
ENSRNOG00000054533	LOC120100346	120100346	0.935434	0.00354718
ENSRNOG00000017254	Nsun2	361191	0.407464	0.0208872
ENSRNOG00000054614	NA	NA	1.10491	0.000841582
ENSRNOG00000018176	Rab6a	84379	0.435775	0.00671352
ENSRNOG00000015660	Pex3	83519	0.454529	0.0102288
ENSRNOG00000036598	Tbc1d12	685933	0.423401	0.0204616
ENSRNOG00000024172	T2	681288	-0.608139	0.00283853
ENSRNOG00000017619	Aldh1a1	24188	0.788315	0.000126198
ENSRNOG00000047230	NA	NA	0.545656	0.0125631
ENSRNOG00000016244	Mical2	365352	-0.33743	0.0413172
ENSRNOG00000020338	Lgals4	25474	1.79414	0.00248969
ENSRNOG00000027491	Vldlr	25696	0.333764	0.0485716
ENSRNOG00000021025	Ppp2r5b	309179	0.416588	0.0290506
ENSRNOG00000010308	Nr2f2	113984	0.533146	0.0100507
ENSRNOG00000021021	Ffar2	292794	-0.613063	0.0322668
ENSRNOG00000012576	Selenos	286900	0.547708	0.00143866
ENSRNOG00000001489	Tbp	117526	0.377826	0.0429792
ENSRNOG00000017326	Ctbp2	81717	0.419823	0.0266572
ENSRNOG00000021137	Kctd15	499129	0.525981	0.00602207
ENSRNOG00000020918	Ccnd1	58919	-1.58496	0.0268803
ENSRNOG00000021013	Stx3	81802	0.514859	0.00177649
ENSRNOG00000056038	Ehbp1l1	309169	1.11525	1.24439e-06
ENSRNOG00000014187	Igf1r	25718	0.559586	0.0141271
ENSRNOG00000015085	Dmpk	308405	0.738562	0.000126455
ENSRNOG00000004273	Ifitm1	293618	-1.09712	8.76285e-07
ENSRNOG00000014276	Plce1	114633	-0.560368	0.000444127
ENSRNOG00000012911	Erlin1	293939	1.02772	1.46807e-11
ENSRNOG00000013194	Rps6ka2	117269	0.646014	1.6291e-05
ENSRNOG00000016210	Mical2	365352	0.549679	0.00536724
ENSRNOG00000018718	Rpp30	685332	0.435151	0.0182186
ENSRNOG00000020250	Pcgf6	309457	0.568864	0.00248632
ENSRNOG00000052256	Dact3	499088	0.520681	0.00413839
ENSRNOG00000020440	Fads2	83512	-0.3746	0.030804
ENSRNOG00000021144	NA	NA	0.529958	0.00133705
ENSRNOG00000033235	Relb	100360982	0.477898	0.00627025
ENSRNOG00000009460	Pdzd8	308000	0.495567	0.00157861
ENSRNOG00000018390	Pld3	361527	-0.391854	0.0381639
ENSRNOG00000016337	Slc22a1	24904	-0.798143	5.1161e-05
ENSRNOG00000020452	NA	NA	0.393071	0.0419369
ENSRNOG00000026109	Prmt1	60421	0.40953	0.0196053
ENSRNOG00000016166	Pdlim1	54133	0.407206	0.0497408
ENSRNOG00000021056	Kcnj14	276720	1.10645	8.60611e-08
ENSRNOG00000019582	Mthfd1l	361472	0.663888	0.000136674
ENSRNOG00000019851	Cox6a2	25278	1.83179	3.62233e-08
ENSRNOG00000011451	Lrp3	89787	0.360189	0.0429792
ENSRNOG00000020813	Ltbp3	83838	-0.617011	5.93219e-06
ENSRNOG00000019858	Rom1	309201	0.664962	0.000675981
ENSRNOG00000020938	Ppp1r15a	171071	0.636141	4.07776e-05
ENSRNOG00000049661	NA	NA	0.560582	0.00294495
ENSRNOG00000054181	LOC120093077	120093077	0.442196	0.0311727
ENSRNOG00000013934	Dennd2b	308944	-0.432417	0.0182263
ENSRNOG00000033195	A1cf	170912	-0.754782	4.99497e-08
ENSRNOG00000011130	Calca	24241	1.35513	1.92218e-07
ENSRNOG00000032042	Zfta	499309	0.375687	0.0425281
ENSRNOG00000018217	Syt5	54309	0.459137	0.00835766
ENSRNOG00000010017	Wee1	308937	0.584761	0.000221621
ENSRNOG00000019914	Tlcd3b	293493	0.515241	0.011365
ENSRNOG00000020990	NA	NA	1.55459	5.3965e-05
ENSRNOG00000010853	Chrna7	25302	1.06996	6.52274e-07
ENSRNOG00000015051	Golga7b	309378	0.449555	0.0115192
ENSRNOG00000019161	Cpeb1	293056	0.613379	0.000216221
ENSRNOG00000043007	Rcn3	494125	-0.522686	0.0142951
ENSRNOG00000014652	Aqp8	29172	0.918724	0.000182781
ENSRNOG00000012730	Lrrk1	308703	2.05889	0.0099974
ENSRNOG00000019936	Anapc15	293155	0.504254	0.00765509
ENSRNOG00000012052	Ins1	24505	-0.490706	0.0218756
ENSRNOG00000015441	Il4r	25084	-0.405559	0.0362727
ENSRNOG00000054246	NA	NA	-0.618737	0.00905047
ENSRNOG00000018704	Nolc1	64896	0.467746	0.0059623
ENSRNOG00000050289	NA	NA	0.365242	0.0397756
ENSRNOG00000050224	Stambpl1	687696	0.482842	0.00436776
ENSRNOG00000009891	Pcf11	361605	0.435499	0.0159143
ENSRNOG00000010918	NA	NA	0.939269	3.72664e-12
ENSRNOG00000057384	Nfatc2ip	308983	0.600602	0.00942954
ENSRNOG00000019999	Lypd3	60378	-0.674794	0.00230381
ENSRNOG00000038607	NA	NA	0.407463	0.040429
ENSRNOG00000014768	Glis3	680671	-0.495498	0.00341356
ENSRNOG00000014373	Trim66	361623	0.705426	0.00020391
ENSRNOG00000025142	Mex3b	308790	0.443607	0.0288646
ENSRNOG00000020839	Lrfn3	308495	0.432559	0.0393186
ENSRNOG00000024530	Lyrm1	365361	0.653751	0.00916954
ENSRNOG00000024266	Haus5	100362495	0.419893	0.0235037
ENSRNOG00000019311	Nfkb2	309452	0.607208	7.59766e-06
ENSRNOG00000019544	Zbtb2	308126	0.582293	0.0023201
ENSRNOG00000046005	Scd2	83792	-0.390819	0.0202823
ENSRNOG00000016877	Shisa7	691429	0.421548	0.0309026
ENSRNOG00000019129	Fcgbp	100303643	-0.843836	0.000245786
ENSRNOG00000024245	Zkscan2	368120	0.641502	0.00283512
ENSRNOG00000018916	Bcl7c	293514	0.611347	0.00147903
ENSRNOG00000015218	Nsmce1	361645	0.474174	0.0305678
ENSRNOG00000017850	Dctpp1	192252	0.549979	0.0102477
ENSRNOG00000048796	NA	NA	-1.06798	0.00995514
ENSRNOG00000050370	NA	NA	1.54516	0.00879355
ENSRNOG00000048049	NA	NA	-2.654	0.0422074
ENSRNOG00000061450	Homer2	29547	0.599247	0.00688314
ENSRNOG00000036758	Iqck	100909537	1.00666	0.0369678
ENSRNOG00000047545	Adra2a	25083	0.582024	0.0059623
ENSRNOG00000020939	Ms4a8	361733	-0.601483	0.00271009
ENSRNOG00000020456	Nucb2	59295	-0.454403	0.0127203
ENSRNOG00000016595	Hhex	79237	1.18259	0.034974
ENSRNOG00000017918	Iglon5	308557	0.514277	0.039237
ENSRNOG00000018985	Grk2	25238	0.380517	0.0228926
ENSRNOG00000033609	Irx1	306659	1.36292	6.2462e-05
ENSRNOG00000027590	Jakmip3	365380	-0.406603	0.0334134
ENSRNOG00000024712	Insc	293166	-0.957215	0.0149612
ENSRNOG00000018553	Pitpnm1	361694	-0.444855	0.0233121
ENSRNOG00000001499	Mia	81510	2.06273	1.60481e-05
ENSRNOG00000019560	Pde2a	81743	-0.460863	0.00829843
ENSRNOG00000019570	Gng3	114117	0.785112	0.00743171
ENSRNOG00000020723	Pten	50557	-0.380349	0.0239536
ENSRNOG00000010967	Cdc37l1	293886	0.497413	0.00360226
ENSRNOG00000014786	Ccne1	25729	0.65952	2.04891e-05
ENSRNOG00000046983	Adat2	361453	0.611172	0.0132908
ENSRNOG00000025245	RGD1311946	309145	-0.566541	0.00647346
ENSRNOG00000018561	Pprc1	294007	0.436402	0.0190959
ENSRNOG00000009830	Fam204a	308004	0.550996	0.00141667
ENSRNOG00000019424	Aspdh	292875	0.830605	0.000124492
ENSRNOG00000060376	NA	NA	0.6734	0.0425802
ENSRNOG00000013313	Nceh1	294930	-0.671522	8.39264e-05
ENSRNOG00000047002	Fstl5	365823	0.687877	8.26361e-06
ENSRNOG00000013953	Ntrk1	59109	-0.669847	0.000581017
ENSRNOG00000061146	Gar1	499709	0.482096	0.0108608
ENSRNOG00000057702	Insrr	60663	-1.42124	3.2015e-07
ENSRNOG00000014795	Nr2f1	81808	0.645585	0.00561288
ENSRNOG00000010819	Hspa4l	294993	0.586355	0.000389968
ENSRNOG00000011654	Plk4	310344	0.519496	0.0015264
ENSRNOG00000011752	Sh3d19	295171	0.375974	0.0413813
ENSRNOG00000058654	Mex3a	310631	1.03179	3.9152e-05
ENSRNOG00000062168	NA	NA	0.941755	0.00428785
ENSRNOG00000032922	Dclk1	83825	0.579329	0.000388483
ENSRNOG00000020027	Arhgef2	310635	0.626718	3.40497e-05
ENSRNOG00000016550	Dclk2	310698	0.663996	8.14852e-05
ENSRNOG00000039848	Taf9	373541	0.554209	0.00447168
ENSRNOG00000045647	Hax1	291202	0.425372	0.0386377
ENSRNOG00000018835	Notch2	29492	-0.480303	0.0201779
ENSRNOG00000024461	Marchf11	499558	0.666274	0.000491661
ENSRNOG00000011260	Cmbl	310201	0.463137	0.0115867
ENSRNOG00000015421	Slc27a3	295219	1.07635	4.98704e-06
ENSRNOG00000019017	NA	NA	-1.23769	2.31933e-05
ENSRNOG00000011025	Trmt10a	295496	0.578082	0.00215086
ENSRNOG00000021359	Mtfr1	311403	0.694742	6.11601e-05
ENSRNOG00000015024	Mcoln3	308022	-0.673293	0.000716286
ENSRNOG00000010325	Ptger3	24929	0.817816	2.48737e-06
ENSRNOG00000009899	Skil	114208	0.558342	0.0016506
ENSRNOG00000015816	Bbs7	361930	0.444521	0.0482147
ENSRNOG00000058580	Paip1	365684	0.445007	0.0137054
ENSRNOG00000011705	Stmn2	84510	0.745731	3.38937e-06
ENSRNOG00000011066	Marchf6	294862	0.997445	1.58179e-11
ENSRNOG00000011589	Camk2d	24246	0.36832	0.0386377
ENSRNOG00000012019	B3galnt1	310508	0.429958	0.0221141
ENSRNOG00000057322	Efna3	170901	0.796923	1.32687e-06
ENSRNOG00000010306	H2az1	58940	0.547463	0.00294681
ENSRNOG00000010248	Serpini1	116459	-0.965294	2.265e-09
ENSRNOG00000028348	Lhx8	365963	0.741089	1.64669e-06
ENSRNOG00000014867	Synpo2	499702	-0.361732	0.0452895
ENSRNOG00000013886	Fyb1	499537	-0.499672	0.00504477
ENSRNOG00000011951	Plk2	83722	-0.394734	0.0303802
ENSRNOG00000018094	Sv2c	29643	-0.633302	0.0111978
ENSRNOG00000027408	Ppid	361967	0.428117	0.0321191
ENSRNOG00000020590	Adam15	57025	-0.430099	0.014653
ENSRNOG00000016505	Fam169a	310013	0.477425	0.00829843
ENSRNOG00000019996	Slc16a1	25027	1.36658	3.665e-24
ENSRNOG00000010827	Ptbp2	310820	0.410318	0.0196049
ENSRNOG00000024433	Fbxl7	361907	1.64097	1.7472e-16
ENSRNOG00000011076	Ank2	362036	0.798589	1.97077e-05
ENSRNOG00000019671	Rsbn1	310749	0.487957	0.00664865
ENSRNOG00000058618	Dcst2	295247	0.566226	0.00447168
ENSRNOG00000020255	Sars1	266975	0.46301	0.0130043
ENSRNOG00000017427	Pfn2	81531	0.664061	0.00185549
ENSRNOG00000025462	Wdr41	361879	0.411587	0.0282688
ENSRNOG00000028941	Zbed3	361881	0.420048	0.0100668
ENSRNOG00000031743	Gbp2	171164	1.15918	1.4525e-09
ENSRNOG00000018659	Csf1	78965	0.375704	0.0429792
ENSRNOG00000012095	Pkia	114906	0.638045	1.91534e-05
ENSRNOG00000013217	Ttc33	294774	0.476164	0.0111516
ENSRNOG00000055382	Hcn1	84390	0.74129	0.00612229
ENSRNOG00000038044	Tsc22d2	499624	0.34206	0.0344924
ENSRNOG00000013048	Pde7a	81744	0.447502	0.0106435
ENSRNOG00000023338	Tspan2	64521	0.737591	5.18818e-06
ENSRNOG00000040120	Bhmt2	365972	-1.25261	0.00904397
ENSRNOG00000010552	Lamtor3	362045	0.398354	0.0460816
ENSRNOG00000020778	Chrnb2	54239	0.438906	0.0228926
ENSRNOG00000054426	Zfp704	310233	-0.368048	0.0486032
ENSRNOG00000059059	Skp2	294790	0.603161	0.00406292
ENSRNOG00000009533	Erich3	295528	-0.719892	0.00337228
ENSRNOG00000021068	Pip5k1a	365865	0.351063	0.0436745
ENSRNOG00000021166	Ecm1	116662	0.703448	0.0132908
ENSRNOG00000011360	Dkk2	295445	1.57908	0.00627025
ENSRNOG00000022218	Ifi44	310969	-0.669253	0.000713785
ENSRNOG00000009487	Gpr160	499588	-0.878391	0.030804
ENSRNOG00000018021	Brix1	294799	0.386161	0.0298096
ENSRNOG00000010210	Slc7a11	310392	0.67365	7.44313e-05
ENSRNOG00000014528	Zswim6	310062	0.653288	0.00257714
ENSRNOG00000013719	Dph5	295394	0.458779	0.0252518
ENSRNOG00000013045	Setd7	689954	-0.39863	0.0335799
ENSRNOG00000017876	Dnajc21	192210	0.400589	0.0283895
ENSRNOG00000015117	Lrrc39	691307	0.493566	0.00765057
ENSRNOG00000011070	Gnb4	294962	0.564135	0.00149642
ENSRNOG00000041746	NA	NA	1.24882	0.0027942
ENSRNOG00000016451	Cd1d1	25109	-1.01873	4.58263e-08
ENSRNOG00000015691	Inka2	310764	-0.765794	0.0145783
ENSRNOG00000011559	Cnn3	54321	0.386528	0.0377405
ENSRNOG00000028156	Pld1	25096	-1.43911	8.82795e-13
ENSRNOG00000011053	Cyp2u1	310848	0.925245	8.35691e-06
ENSRNOG00000009771	Cdh10	29181	0.896214	0.00810671
ENSRNOG00000046313	NA	NA	0.507759	0.00392796
ENSRNOG00000014479	Cttnbp2nl	310760	0.566293	0.00234139
ENSRNOG00000025629	Prpf3	361995	0.410615	0.0196568
ENSRNOG00000027002	Mast4	103690045	-0.766666	0.00960856
ENSRNOG00000013121	Mier3	310086	0.486687	0.00190699
ENSRNOG00000014066	Jade1	310352	0.425151	0.0139369
ENSRNOG00000059604	Loricrin	502541	1.12525	0.00184249
ENSRNOG00000011612	Tdo2	64206	2.06774	0.00307573
ENSRNOG00000009205	Lmo4	362051	0.554146	0.00697766
ENSRNOG00000043370	Fubp1	654496	0.751605	5.57116e-07
ENSRNOG00000026186	Syde2	308021	0.475911	0.0048105
ENSRNOG00000009882	Ppp3ca	24674	0.506006	0.00124485
ENSRNOG00000011723	Slc44a3	295417	-0.568083	0.00404677
ENSRNOG00000032715	NA	NA	0.490032	0.0261484
ENSRNOG00000050563	NA	NA	0.442055	0.0218756
ENSRNOG00000022347	Atpsckmt	499561	0.433664	0.039237
ENSRNOG00000010658	Cth	24962	0.973332	0.00283512
ENSRNOG00000004978	Prkacb	293508	0.411582	0.00866947
ENSRNOG00000053898	LOC120101240	120101240	0.78061	0.0273438
ENSRNOG00000014059	Odf2l	685425	0.544368	0.00792578
ENSRNOG00000043377	Fdps	83791	-0.535275	0.00145797
ENSRNOG00000060919	Snord72	120101363	1.16746	0.00473968
ENSRNOG00000009835	NA	NA	0.502908	0.0169366
ENSRNOG00000021170	Plekho1	310674	0.981982	0.00081816
ENSRNOG00000011913	Cp	24268	1.30307	0.00612229
ENSRNOG00000020640	Zbtb7b	295248	0.511107	0.000810457
ENSRNOG00000015353	Prss12	85266	1.3426	0.0041974
ENSRNOG00000057557	Prlr	24684	-0.737321	1.75322e-05
ENSRNOG00000015936	NA	NA	0.682271	6.9857e-05
ENSRNOG00000014083	Iqsec3	404781	0.524608	0.00170335
ENSRNOG00000037188	NA	NA	-0.661778	0.0390317
ENSRNOG00000042939	NA	NA	0.792868	3.8037e-05
ENSRNOG00000028219	Tmem209	312200	0.38972	0.0390317
ENSRNOG00000007134	Strap	297699	0.386381	0.0311718
ENSRNOG00000008234	Lrrc61	500111	-0.613817	0.0497408
ENSRNOG00000023708	Tmem176a	297077	2.16992	0.0476836
ENSRNOG00000008622	Creb5	500131	1.28085	0.0059623
ENSRNOG00000013517	Phtf2	296762	0.536337	0.00612222
ENSRNOG00000033531	Cacna2d1	25399	0.3562	0.0375154
ENSRNOG00000016316	Mcm2	312538	0.383619	0.0321571
ENSRNOG00000009019	Slc6a6	29464	-0.375565	0.0226947
ENSRNOG00000009338	NA	NA	0.431057	0.0378163
ENSRNOG00000009411	Chn2	84031	-0.644461	0.000156445
ENSRNOG00000027722	H1f10	500252	0.46464	0.0030881
ENSRNOG00000031709	Ppfibp1	312855	0.37013	0.041365
ENSRNOG00000010517	Hycc1	499975	0.373366	0.0176232
ENSRNOG00000011905	Atp6v1e1	297566	0.527064	0.00319139
ENSRNOG00000006030	Ptprz1	25613	-0.360533	0.048824
ENSRNOG00000010344	B4galnt3	500306	0.937369	1.97077e-05
ENSRNOG00000011387	Tet3	680576	0.365783	0.0273407
ENSRNOG00000052745	Met	24553	0.391425	0.0460728
ENSRNOG00000060248	Chchd6	297436	0.542467	0.00368379
ENSRNOG00000006859	Insig1	64194	-0.418128	0.0199813
ENSRNOG00000012392	Dnajc2	116456	0.481106	0.00856435
ENSRNOG00000011946	Ptn	24924	0.588605	0.00540451
ENSRNOG00000051816	Tigar	502894	0.564273	0.0155771
ENSRNOG00000009934	Emc3	312640	0.363751	0.03692
ENSRNOG00000006810	Lancl2	362375	0.412722	0.0255723
ENSRNOG00000007272	Rnf103	84508	0.408162	0.0295799
ENSRNOG00000046959	Mnx1	682076	0.689641	0.000581017
ENSRNOG00000017354	Zyx	114636	0.596717	0.00206168
ENSRNOG00000023077	Cpne9	297516	0.726974	4.05926e-06
ENSRNOG00000006102	Pole4	362385	0.463225	0.0169086
ENSRNOG00000026309	Lrrc23	312707	-1.96875	0.0298096
ENSRNOG00000008463	Rundc3b	688590	0.784617	2.19225e-06
ENSRNOG00000031855	Actr3b	362298	0.528434	0.0227562
ENSRNOG00000009971	Plekha8	500132	0.391788	0.0403947
ENSRNOG00000012826	Creb3l2	362339	-0.731431	2.23888e-07
ENSRNOG00000009031	Gucy2c	25711	-0.522036	0.000734614
ENSRNOG00000059589	Lmbr1	362295	0.456591	0.0141584
ENSRNOG00000014367	Ephb6	312275	0.768701	0.000331691
ENSRNOG00000012098	Adcyap1r1	24167	-0.386362	0.031216
ENSRNOG00000006726	Zfp9	100158232	-0.650733	0.0145377
ENSRNOG00000057096	Gnai1	25686	0.392394	0.0318287
ENSRNOG00000017052	Pianp	312711	1.00477	0.00959705
ENSRNOG00000008747	Plekha5	246237	0.362487	0.0353648
ENSRNOG00000015719	Egr4	25129	-0.494918	0.00904397
ENSRNOG00000018410	Nfu1	297416	0.872132	1.002e-07
ENSRNOG00000057710	NA	NA	0.989486	1.36907e-10
ENSRNOG00000009204	Il17re	362417	0.840137	0.0041974
ENSRNOG00000026177	Mgam	103690059	-0.513666	0.0133126
ENSRNOG00000055365	Edem1	297504	-0.350967	0.0200923
ENSRNOG00000021855	Kcp	296952	0.647	0.0104495
ENSRNOG00000017149	Fam131b	500102	1.30299	1.69092e-05
ENSRNOG00000008873	Ino80b	500225	2.37662	0.0245087
ENSRNOG00000046046	NA	NA	3.21933	0.00276397
ENSRNOG00000018159	Anxa4	79124	-0.375686	0.0393186
ENSRNOG00000009863	Prrt3	502873	0.930997	0.00774865
ENSRNOG00000012831	Slc25a26	362403	0.465236	0.00696432
ENSRNOG00000048088	Mest	58827	0.702811	0.000227864
ENSRNOG00000007942	Fscn3	296947	0.695277	0.0104228
ENSRNOG00000030547	Dpp6	29272	-0.374729	0.0308114
ENSRNOG00000011614	Tmcc1	312654	0.495108	0.00106103
ENSRNOG00000010282	Ninj2	59115	1.30023	0.0252088
ENSRNOG00000012165	Itprid1	500139	1.15141	0.000169443
ENSRNOG00000007881	Mtmr14	312634	0.39996	0.0231303
ENSRNOG00000005621	Gxylt2	688618	1.23502	9.83827e-05
ENSRNOG00000008752	Nrf1	312195	0.383446	0.0371024
ENSRNOG00000052860	NA	NA	0.599704	0.00246892
ENSRNOG00000001804	Itpr2	81678	-0.832491	2.78334e-06
ENSRNOG00000011509	Agk	502749	0.510527	0.0147754
ENSRNOG00000009564	Prr15	312358	-1.60723	1.25524e-07
ENSRNOG00000019719	Kcna5	25470	0.520832	0.045893
ENSRNOG00000007374	NA	NA	1.08883	7.70837e-11
ENSRNOG00000005907	Rad18	362412	0.439778	0.0130219
ENSRNOG00000036911	Bicd1	362466	-0.399141	0.0181511
ENSRNOG00000005468	Rbm28	312182	0.425289	0.0130121
ENSRNOG00000027026	Jazf1	685879	0.650953	0.000219393
ENSRNOG00000006174	Grid2	79220	0.722015	0.0178686
ENSRNOG00000001820	Med21	312849	0.49699	0.024996
ENSRNOG00000012235	Ppp1r17	266705	1.22556	0.00820767
ENSRNOG00000022155	C4h3orf20	500258	0.890891	0.00161777
ENSRNOG00000006228	Pdia4	116598	-0.525536	0.00204283
ENSRNOG00000011944	Snx10	297096	0.418239	0.0250733
ENSRNOG00000007636	Cadps2	312166	-0.521219	0.00323419
ENSRNOG00000046851	Tmem121b	500307	0.642073	0.0215951
ENSRNOG00000005615	Gadd45a	25112	0.407168	0.0284376
ENSRNOG00000014562	Hnrnpf	64200	0.528941	0.00152793
ENSRNOG00000008465	Tmem176b	171411	2.49185	0.0020654
ENSRNOG00000023814	NA	NA	0.594081	0.00274368
ENSRNOG00000012269	Lpcat3	362434	-0.356284	0.048827
ENSRNOG00000016242	NA	NA	0.628837	4.07776e-05
ENSRNOG00000001808	Ints13	690728	0.465756	0.016467
ENSRNOG00000018309	Chd4	117535	0.383939	0.0159394
ENSRNOG00000023337	Sema3a	29751	1.77314	5.84941e-12
ENSRNOG00000015455	Spr	29270	-0.501841	0.00820767
ENSRNOG00000014382	C2cd5	362461	0.524494	0.00089244
ENSRNOG00000014751	Ret	24716	1.14518	1.88242e-15
ENSRNOG00000022082	NA	NA	2.36792	0.0243123
ENSRNOG00000008733	Lsm3	297455	0.431045	0.036756
ENSRNOG00000024636	Gpr85	64020	1.3391	5.82624e-16
ENSRNOG00000053787	Mdfic	362325	0.514916	0.0075451
ENSRNOG00000010880	Gpr27	65275	0.555963	0.00057542
ENSRNOG00000060317	NA	NA	-1.10434	0.018392
ENSRNOG00000012881	Fgl2	84586	-1.49593	1.22526e-21
ENSRNOG00000045840	NA	NA	-0.952405	3.32965e-05
ENSRNOG00000013520	Mat2a	171347	0.591795	0.00105978
ENSRNOG00000012417	Iapp	24476	-0.575931	0.00071712
ENSRNOG00000011014	Copg2	301742	0.444577	0.00945475
ENSRNOG00000006231	Ptpro	50677	1.24824	5.1161e-05
ENSRNOG00000011566	Cecr2	500308	0.838056	2.53087e-07
ENSRNOG00000046449	Npy	24604	2.7975	0.0253724
ENSRNOG00000006802	Lrrn1	500280	0.779988	1.39656e-05
ENSRNOG00000013072	Plxna4	312213	-0.99178	0.00188712
ENSRNOG00000014714	Trpv6	114246	0.980412	0.00017556
ENSRNOG00000061845	Cttnbp2	282587	0.485521	0.00674377
ENSRNOG00000052445	Kdm7a	684297	0.451686	0.0177097
ENSRNOG00000030212	Cerkl	502640	-0.543995	0.00164599
ENSRNOG00000005609	Neurod1	29458	0.479477	0.00956449
ENSRNOG00000013452	Rcn1	362182	0.556651	0.000872283
ENSRNOG00000010523	Naa20	362228	0.409011	0.0307238
ENSRNOG00000031760	Fmn1	296512	1.05112	1.96176e-10
ENSRNOG00000027392	Ccdc187	499759	-0.594083	0.00767212
ENSRNOG00000021255	Smox	308652	0.567276	0.022428
ENSRNOG00000005413	Creb3l1	362165	0.64553	0.000205609
ENSRNOG00000023386	Gorasp2	113961	2.94943	0.000272135
ENSRNOG00000005888	Fsip1	296074	0.453495	0.0258599
ENSRNOG00000021245	Adissp	311428	0.519132	0.01807
ENSRNOG00000018111	Slc12a5	171373	0.449491	0.033872
ENSRNOG00000008452	Eid1	499882	0.466547	0.00841155
ENSRNOG00000012580	Ccdc141	311134	0.687243	0.000130694
ENSRNOG00000032700	Zbtb34	689174	0.690364	0.00015727
ENSRNOG00000024786	Asb6	296627	0.379885	0.0432924
ENSRNOG00000018349	Polr1b	83582	0.496878	0.00928218
ENSRNOG00000021273	Crls1	366196	0.403752	0.0486032
ENSRNOG00000007408	Ebf4	680751	0.59384	0.0184868
ENSRNOG00000021247	Spef1	311429	0.779492	1.22437e-05
ENSRNOG00000012603	Sestd1	295678	0.371489	0.024996
ENSRNOG00000053607	Fam217b	311692	0.379391	0.0497408
ENSRNOG00000018991	Gsn	296654	-0.788044	6.5809e-06
ENSRNOG00000016975	Pxmp4	282634	-0.445057	0.00942954
ENSRNOG00000033348	Duox1	266807	1.4245	0.00353554
ENSRNOG00000018225	Tp53inp2	362246	-0.468594	0.00741768
ENSRNOG00000007341	Mroh8	100360777	0.634023	0.0476836
ENSRNOG00000008283	B4galt5	362275	0.540471	0.00141125
ENSRNOG00000009630	Hsd17b12	84013	0.363482	0.0343144
ENSRNOG00000007422	Vav2	296603	-0.380195	0.0260551
ENSRNOG00000013694	Ntng2	311836	-0.922485	0.000894494
ENSRNOG00000007492	Rpn2	64701	-0.403709	0.0219588
ENSRNOG00000004783	Fam171b	499821	1.14279	2.71185e-11
ENSRNOG00000059043	Itch	311567	0.36449	0.0408426
ENSRNOG00000053452	NA	NA	-0.459135	0.0117512
ENSRNOG00000006947	Pdhx	311254	0.428193	0.00783416
ENSRNOG00000026604	Cercam	296616	0.629655	0.0107693
ENSRNOG00000014338	Slc25a25	246771	0.371535	0.0292981
ENSRNOG00000008088	Btbd3	311462	0.577164	0.000159467
ENSRNOG00000009689	Api5	362170	0.467175	0.00608021
ENSRNOG00000012722	Ppdpf	296470	0.813511	1.69814e-05
ENSRNOG00000004863	Mpped2	362185	0.739386	0.0014038
ENSRNOG00000008534	Dusp15	362238	0.643734	0.00794168
ENSRNOG00000005600	Nr4a2	54278	-0.790343	1.99091e-06
ENSRNOG00000005369	Kcnj3	50599	0.575875	0.00427393
ENSRNOG00000017939	Chn1	84030	0.524449	0.00540451
ENSRNOG00000001516	Rapgef4	252857	-0.48882	0.0321305
ENSRNOG00000006052	Sulf2	311642	-0.641689	0.000510907
ENSRNOG00000005258	Myef2	679712	0.460902	0.00654103
ENSRNOG00000021269	Chgb	24259	-0.792745	1.48371e-07
ENSRNOG00000026295	Rbpjl	362268	0.783508	0.00494446
ENSRNOG00000010235	Pkig	266709	0.379037	0.0425252
ENSRNOG00000015188	NA	NA	-0.656046	0.0410831
ENSRNOG00000001548	Nfe2l2	83619	0.362888	0.0471065
ENSRNOG00000011798	Mapre1	114764	0.443668	0.00770449
ENSRNOG00000016357	Golm2	362204	0.395556	0.0358716
ENSRNOG00000019339	Ttll11	689746	0.753244	0.0125631
ENSRNOG00000021264	Pcna	25737	0.407849	0.0279413
ENSRNOG00000008469	Mettl5	502632	0.444474	0.0375809
ENSRNOG00000017560	Mdk	81517	1.13191	0.0170488
ENSRNOG00000058726	NA	NA	-0.631985	0.0323171
ENSRNOG00000021224	Mrps26	362216	0.518216	0.00654105
ENSRNOG00000029342	Scn7a	64155	0.517794	0.00481061
ENSRNOG00000054695	Calcrl	25029	0.682082	0.00176174
ENSRNOG00000007520	NA	NA	0.517201	0.00417257
ENSRNOG00000019099	Zfp334	685574	0.423712	0.0390317
ENSRNOG00000013906	Gpat2	296130	-1.47032	0.00804949
ENSRNOG00000007681	Brd3	362092	0.41702	0.00664444
ENSRNOG00000013133	Foxa2	25099	0.411128	0.029195
ENSRNOG00000018755	Acss2	311569	-0.419753	0.0194272
ENSRNOG00000008135	Pla2g4f	691907	0.952538	0.00170335
ENSRNOG00000017556	Chrm4	25111	0.505961	0.0111542
ENSRNOG00000027015	Ythdf1	296467	0.398257	0.028101
ENSRNOG00000034195	Bpi	296321	-1.02319	0.00150015
ENSRNOG00000046151	Tubb1	679312	-1.42	0.000112213
ENSRNOG00000016794	Phyhd1	296621	0.526546	0.0369678
ENSRNOG00000046990	NA	NA	1.23622	0.0362727
ENSRNOG00000004784	Ndufaf5	296190	0.530078	0.0113428
ENSRNOG00000016584	Mamdc4	252882	0.710832	0.000115004
ENSRNOG00000017777	Ahcy	29443	0.363734	0.0390649
ENSRNOG00000006961	Snrpb	171365	0.406027	0.0158835
ENSRNOG00000013657	Stmn3	29246	0.401644	0.0479683
ENSRNOG00000008744	Cops2	261736	0.482288	0.00762839
ENSRNOG00000004731	Ano3	311287	-0.869511	0.0016506
ENSRNOG00000010086	Plagl2	296281	0.387163	0.0342652
ENSRNOG00000045686	Nfs1	84594	1.94807	0.0354384
ENSRNOG00000004544	Ube2e3	295686	0.477308	0.00674377
ENSRNOG00000007981	Klhl23	311114	0.602125	0.000976822
ENSRNOG00000007752	Zmynd19	311791	0.634258	0.0408765
ENSRNOG00000008859	Tank	252961	0.536092	0.00540451
ENSRNOG00000010275	Slc17a9	362287	-1.07245	3.48019e-08
ENSRNOG00000016189	Frmd5	311362	-0.454742	0.0125631
ENSRNOG00000008000	Syt13	80977	-0.479765	0.0106532
ENSRNOG00000005158	Slc24a5	311387	0.534505	0.00536724
ENSRNOG00000014573	Ckmt1	29593	-0.425923	0.0188409
ENSRNOG00000004532	Dipk1b	362090	0.478312	0.0194272
ENSRNOG00000009446	Rxra	25271	-0.34565	0.0396437
ENSRNOG00000001518	Itga6	114517	-0.433018	0.00631434
ENSRNOG00000016547	Rgs19	59293	0.479697	0.0201762
ENSRNOG00000050072	Jmjd7	100137086	-0.7604	0.00365859
ENSRNOG00000005865	Itprid2	311146	0.557072	0.000320454
ENSRNOG00000061690	Sycp2	83820	0.684966	0.0129357
ENSRNOG00000001514	Cdca7	311742	0.41204	0.0298096
ENSRNOG00000018231	Nacc2	296583	-0.635781	0.00331156
ENSRNOG00000058586	Tyro3	25232	0.820552	0.00815825
ENSRNOG00000011726	Grin1	24408	-0.58778	0.000928433
ENSRNOG00000005007	Scn3a	497770	-0.424805	0.0144222
ENSRNOG00000005971	Gpr176	117257	0.703855	0.00407008
ENSRNOG00000005347	Fjx1	366140	1.07384	0.00284213
ENSRNOG00000016097	Kyat1	311844	0.559392	0.00264063
ENSRNOG00000024457	Cyct	25310	-0.747613	0.0193035
ENSRNOG00000037134	Shc4	679845	1.39428	2.52808e-11
ENSRNOG00000036719	Samd10	499957	0.730018	2.49081e-05
ENSRNOG00000005814	Katnbl1	691543	0.389917	0.0479598
ENSRNOG00000028196	Mgme1	296200	0.415502	0.0135948
ENSRNOG00000045997	Chst14	691394	1.10362	0.0298096
ENSRNOG00000000172	Sqor	691966	-0.631038	0.0041974
ENSRNOG00000008091	Gins1	499914	0.475893	0.0253724
ENSRNOG00000014387	Chac1	362196	-0.454118	0.0088517
ENSRNOG00000016551	Bcl2l11	64547	0.403825	0.0198651
ENSRNOG00000019299	Edem2	296304	-0.640332	0.00061294
ENSRNOG00000006697	Pip4p2	362490	0.430745	0.0111928
ENSRNOG00000020259	RGD1305347	362576	-0.741648	0.000124492
ENSRNOG00000043105	Lyrm2	690354	0.464354	0.00900552
ENSRNOG00000016810	Stmn1	29332	0.502337	0.00682754
ENSRNOG00000014909	Sh2d5	366489	0.654418	2.82762e-06
ENSRNOG00000012274	Ddi2	313668	0.370536	0.0307638
ENSRNOG00000006853	Elavl2	286973	0.878083	1.09848e-08
ENSRNOG00000018413	Per3	78962	-0.759849	2.06657e-06
ENSRNOG00000018602	Camta1	362665	-0.332975	0.046588
ENSRNOG00000022323	Tcea1	362479	0.470347	0.0105188
ENSRNOG00000016621	Actl7b	313183	0.979632	0.00996587
ENSRNOG00000007697	C8a	298288	1.40526	0.0073341
ENSRNOG00000025040	NA	NA	0.379437	0.036756
ENSRNOG00000007099	S100pbp	500551	0.370224	0.0407945
ENSRNOG00000061361	Snord46	120103264	0.895001	0.00100235
ENSRNOG00000014475	Slc31a1	171135	0.40813	0.0166423
ENSRNOG00000028064	Fhad1	500577	-0.994206	6.5809e-06
ENSRNOG00000007964	Tp53inp1	297822	0.421381	0.0177097
ENSRNOG00000009341	Hivep3	313557	-0.420541	0.0172569
ENSRNOG00000008223	Cnr1	25248	0.637517	0.00251628
ENSRNOG00000007675	Gpr63	297952	1.33242	0.00206168
ENSRNOG00000007719	Ccnc	114839	-0.369299	0.0315048
ENSRNOG00000015340	Dnajc25	362526	0.648304	0.000366756
ENSRNOG00000047307	Cntfr	313173	1.07755	8.82795e-13
ENSRNOG00000055915	Ago1	313594	0.378216	0.0227562
ENSRNOG00000008712	Tmem268	298104	0.383143	0.0460816
ENSRNOG00000008025	Bend5	362564	0.753786	0.0125797
ENSRNOG00000033740	Lurap1l	362535	0.420959	0.0298096
ENSRNOG00000015644	Ugcg	83626	0.544776	0.00674377
ENSRNOG00000008159	Msantd3	362516	0.533557	0.00565732
ENSRNOG00000008184	Esrp1	500409	0.443645	0.00811503
ENSRNOG00000025051	Tal1	313507	0.837484	0.00382376
ENSRNOG00000012219	Snrnp40	313056	0.390431	0.0312749
ENSRNOG00000011445	Nkain1	500557	0.46257	0.0222041
ENSRNOG00000012068	C5h9orf152	685849	-1.44243	3.44952e-08
ENSRNOG00000008560	Ccdc30	362580	0.478234	0.00795445
ENSRNOG00000001700	Whrn	313255	0.389258	0.0479295
ENSRNOG00000007036	Tgfbr1	29591	0.43924	0.0130219
ENSRNOG00000016949	Slc25a33	691431	0.442342	0.022113
ENSRNOG00000007890	Usp1	313387	0.412057	0.0228266
ENSRNOG00000005964	Nr4a3	58853	-1.45415	1.31204e-13
ENSRNOG00000010299	Eps15	313474	0.423867	0.0192528
ENSRNOG00000053991	P3h1	114200	-0.879681	1.38249e-08
ENSRNOG00000008872	Tmem68	312946	0.529804	0.00192456
ENSRNOG00000007540	Msc	312897	0.916858	0.0425252
ENSRNOG00000014259	Mycl	298506	0.757067	3.11919e-06
ENSRNOG00000007354	Trpa1	312896	0.554377	0.00717834
ENSRNOG00000008237	Unc13b	64830	-0.539827	0.000721879
ENSRNOG00000016798	Pla2g2f	690388	-0.689537	0.0198667
ENSRNOG00000019749	Ube2j2	298689	0.770123	1.32687e-06
ENSRNOG00000008908	Slc35a1	313139	0.501672	0.00782096
ENSRNOG00000037165	Nipal3	502990	-0.420962	0.0104908
ENSRNOG00000007506	Ndufaf4	362495	0.578297	0.00118372
ENSRNOG00000022039	Zbtb40	362635	-0.796053	7.3947e-05
ENSRNOG00000016200	NA	NA	0.401839	0.020758
ENSRNOG00000051615	Hmgn2	114637	0.365093	0.0489287
ENSRNOG00000017693	Slc2a5	65197	-0.729438	0.00351608
ENSRNOG00000015480	Prkcz	25522	-0.880905	8.6651e-09
ENSRNOG00000006200	St18	266680	-0.587253	0.000139926
ENSRNOG00000009113	Marcksl1	81520	0.763967	2.61372e-05
ENSRNOG00000008842	Cyp4a8	266674	-0.958371	2.40631e-07
ENSRNOG00000008090	Txndc12	298370	0.659452	0.000124492
ENSRNOG00000043513	Cyp4x1	246767	-0.503188	0.0041974
ENSRNOG00000007330	Capzb	298584	0.477524	0.00736607
ENSRNOG00000017078	Selenon	362624	-0.485907	0.00175529
ENSRNOG00000007575	Plppr1	298062	0.922069	2.97554e-05
ENSRNOG00000008489	Ppih	366461	0.572	0.0440465
ENSRNOG00000010873	Pithd1	298557	0.421349	0.0351158
ENSRNOG00000009309	Meaf6	362594	0.398222	0.0353633
ENSRNOG00000061263	NA	NA	0.801506	0.00435601
ENSRNOG00000009712	Gale	114860	-0.883039	6.66567e-06
ENSRNOG00000055936	Trnp1	688990	0.831644	5.26456e-05
ENSRNOG00000008163	NA	NA	0.386861	0.0438671
ENSRNOG00000031494	Armh1	500531	-0.692862	0.0373329
ENSRNOG00000005935	A3galt2	171553	-0.553866	8.82127e-05
ENSRNOG00000056550	Epb41l4b	500464	0.393434	0.030773
ENSRNOG00000006327	Rcc2	298594	0.629662	0.000139357
ENSRNOG00000015079	Ddost	313648	-0.372798	0.036756
ENSRNOG00000037221	Tipinl1	100359731	0.426677	0.0170488
ENSRNOG00000008005	Akna	362530	0.819078	1.19839e-05
ENSRNOG00000021437	Hspg2	313641	-0.606855	0.0186159
ENSRNOG00000010412	Ccdc180	100910460	0.819511	0.000601374
ENSRNOG00000008334	Crocc	313663	-0.517632	0.0117512
ENSRNOG00000048060	NA	NA	-1.46949	0.00672362
ENSRNOG00000011502	Col9a2	362584	0.78727	0.0152292
ENSRNOG00000017233	Mmachc	313520	-0.507604	0.00794168
ENSRNOG00000010381	Mknk1	500526	0.624642	0.000794105
ENSRNOG00000008849	Guca2a	25656	1.03084	0.0205568
ENSRNOG00000037620	Mob3c	313511	0.593332	0.00344589
ENSRNOG00000036856	Rnf223	680874	0.792639	0.0336532
ENSRNOG00000014008	Mfsd2a	298504	-0.563525	0.0243123
ENSRNOG00000013005	Rpa2	59102	0.47395	0.00815566
ENSRNOG00000017309	Rsrp1	362626	0.394894	0.0462829
ENSRNOG00000057616	Ptch2	366452	0.532554	0.0465507
ENSRNOG00000006084	Cngb3	500418	0.838866	3.78779e-07
ENSRNOG00000013515	Ptpru	116680	-0.718587	0.00960856
ENSRNOG00000013085	Nkain3	689576	0.967682	0.00345132
ENSRNOG00000009453	Mob3b	366352	-0.716458	0.000826152
ENSRNOG00000036942	Tnfrsf9	500590	-0.33623	0.0492505
ENSRNOG00000014302	Dlgap3	286923	0.374328	0.0338347
ENSRNOG00000007441	Klhl32	313111	-0.406922	0.0298096
ENSRNOG00000019484	Slc6a9	116509	0.511623	0.00323142
ENSRNOG00000013166	Wnt4	84426	-0.614399	0.00073752
ENSRNOG00000055277	NA	NA	0.49263	0.00208609
ENSRNOG00000016313	Ctnnbip1	503000	0.41947	0.0242826
ENSRNOG00000046803	Arhgef16	687105	-0.343772	0.0497408
ENSRNOG00000012879	Fabp3	79131	0.48461	0.00539588
ENSRNOG00000007404	Svbp	362578	0.554711	0.0126944
ENSRNOG00000033110	Svep1	685899	-1.86969	1.51805e-05
ENSRNOG00000049052	Sgk3	171498	0.602423	0.0227562
ENSRNOG00000013320	Spmip6	500441	0.579605	0.00815825
ENSRNOG00000010849	Adprs	362600	0.505048	0.00320029
ENSRNOG00000006972	Zfp189	313219	0.671532	4.68364e-05
ENSRNOG00000029449	Ror1	362550	-1.18235	5.00715e-10
ENSRNOG00000006642	Yipf6	363476	-0.496913	0.00386689
ENSRNOG00000005753	LOC108349244	108349244	0.431163	0.0228389
ENSRNOG00000051341	NA	NA	-0.493338	0.0255723
ENSRNOG00000012358	Pcyt1b	286936	-0.697341	5.55126e-05
ENSRNOG00000012513	Pdk3	296849	0.585948	0.00191204
ENSRNOG00000003596	Itgb1bp2	317258	1.00368	0.00402775
ENSRNOG00000038169	Spin4	299038	0.692528	0.0468758
ENSRNOG00000030118	Msn	81521	0.422751	0.0325934
ENSRNOG00000051408	Magt1	116967	-0.529521	0.00177649
ENSRNOG00000057464	Fmr1	24948	-0.431373	0.0183999
ENSRNOG00000010208	Timp1	116510	0.628408	0.0194272
ENSRNOG00000021434	Usp51	317398	0.535708	0.00828272
ENSRNOG00000030418	Tmem47	501569	0.377819	0.0425281
ENSRNOG00000054219	Vsig1	315920	-0.940911	2.42588e-05
ENSRNOG00000047491	NA	NA	0.946281	9.12272e-08
ENSRNOG00000039576	Suv39h1	302553	0.442846	0.0125241
ENSRNOG00000000875	Fhl1	25177	1.02159	1.55925e-06
ENSRNOG00000005387	Rbm3	114488	0.483441	0.00739394
ENSRNOG00000000165	Pfkfb1	24638	0.745427	0.0188412
ENSRNOG00000025705	Armcx2	367903	0.496754	0.00435391
ENSRNOG00000007600	Igsf1	302822	0.688257	0.000274887
ENSRNOG00000024322	Shroom2	317435	0.378425	0.0445666
ENSRNOG00000004676	Pak3	29433	-0.521761	0.00495698
ENSRNOG00000026044	Prrg1	363472	0.555072	0.0479295
ENSRNOG00000034240	Bcor	317346	0.37246	0.0311592
ENSRNOG00000031533	Dcaf12l2	298159	0.964551	0.0489287
ENSRNOG00000002592	Rps6ka6	317203	0.395138	0.0308082
ENSRNOG00000016622	LOC120099218	120099218	-2.08414	0.000154028
ENSRNOG00000025910	Hccs	317444	0.346056	0.0476801
ENSRNOG00000025811	Cfp	299314	0.634023	0.00950601
ENSRNOG00000003956	Arhgap6	100363276	0.684121	0.00463626
ENSRNOG00000003526	Sytl4	140594	-0.721159	0.00190699
ENSRNOG00000061508	Reps2	363466	0.511705	0.0130121
ENSRNOG00000031665	Ace2	302668	-1.04559	9.76254e-07
ENSRNOG00000000881	NA	NA	0.374103	0.0392548
ENSRNOG00000009049	Usp11	408217	0.634877	0.000391367
ENSRNOG00000030880	Hs6st2	302489	0.926198	0.000178933
ENSRNOG00000047960	Rab9b	367915	0.382107	0.0352144
ENSRNOG00000025383	Pdha1	29554	-0.478891	0.0020654
ENSRNOG00000057620	Slc6a8	50690	0.600601	4.38285e-05
ENSRNOG00000003674	Pir	363465	0.386412	0.0468758
ENSRNOG00000029582	Lrch2	680591	0.532048	0.0126224
ENSRNOG00000054011	Tbc1d8b	315912	-0.492051	0.00463062
ENSRNOG00000049020	Tceal6	679974	0.554473	0.00919808
ENSRNOG00000004613	Gpm6b	192179	0.547636	0.000415618
ENSRNOG00000003470	Fundc1	363442	0.496554	0.00886735
ENSRNOG00000003585	Sytl5	302538	0.49078	0.0403137
ENSRNOG00000029330	Car5b	302669	-1.43105	3.59419e-15
ENSRNOG00000058317	Pnck	29660	0.819717	0.00632844
ENSRNOG00000002529	Rap2c	302495	0.766569	1.58846e-06
ENSRNOG00000056558	Gabra3	24947	0.569365	0.0178495
ENSRNOG00000002790	Abcb7	302395	-0.705219	3.25021e-06
ENSRNOG00000016110	Kcnk12	64119	0.519856	0.00815825
ENSRNOG00000016396	Fbxo11	301674	0.466099	0.015788
ENSRNOG00000004629	Fkbp3	299104	0.43186	0.0339537
ENSRNOG00000051056	Fndc4	100910821	0.946997	0.000729945
ENSRNOG00000032669	Serpina1	24648	0.664273	0.00157861
ENSRNOG00000005271	Rapgef5	362799	-0.512562	0.0134627
ENSRNOG00000047088	Rab10	50993	0.50164	0.0024944
ENSRNOG00000033090	Ltbp1	59107	1.89308	4.56289e-05
ENSRNOG00000004827	Papola	314417	0.438422	0.00952339
ENSRNOG00000052357	NA	NA	-1.45251	1.51775e-09
ENSRNOG00000004362	Rps6ka5	314384	0.604003	0.000241322
ENSRNOG00000026605	Ifi27l2b	299269	0.912044	1.16451e-07
ENSRNOG00000021318	Epas1	29452	-0.617247	7.20437e-05
ENSRNOG00000005344	Nol10	313981	0.504361	0.0251841
ENSRNOG00000010653	Mideas	314306	0.735336	1.32687e-06
ENSRNOG00000050197	Pdia6	286906	-0.597708	0.000162517
ENSRNOG00000005492	Hpcal1	50871	-0.416295	0.0338243
ENSRNOG00000009790	Kcnk3	29553	-0.366298	0.0381639
ENSRNOG00000009079	Prkar2b	24679	0.765375	7.8582e-06
ENSRNOG00000009438	Serpina6	299270	1.11396	0.0362035
ENSRNOG00000012314	Slirp	688717	0.551459	0.0342019
ENSRNOG00000004883	Erh	681415	0.66597	9.36233e-05
ENSRNOG00000007081	Xdh	497811	2.926	0.00654105
ENSRNOG00000046049	NA	NA	1.67377	0.0353633
ENSRNOG00000009263	Ifi27	170512	0.428204	0.0446689
ENSRNOG00000006976	Med6	299180	0.512318	0.0126323
ENSRNOG00000009117	Otub2	314405	-0.385867	0.0312749
ENSRNOG00000060614	Pxdn	554172	0.466665	0.0137024
ENSRNOG00000009285	Eipr1	362721	-0.662727	0.000467551
ENSRNOG00000003020	Slc25a47	299316	0.867026	0.0368664
ENSRNOG00000012950	Efr3b	313928	-0.389935	0.0173261
ENSRNOG00000009050	Amn	314459	1.61961	5.42099e-05
ENSRNOG00000005470	Atxn3	60331	0.409467	0.0390244
ENSRNOG00000005424	Odc1	24609	0.349769	0.0311718
ENSRNOG00000011026	Irf2bpl	314329	0.617241	0.00109045
ENSRNOG00000005998	Smoc1	314280	0.645171	0.014236
ENSRNOG00000042427	Gskip	362778	0.754665	2.53842e-05
ENSRNOG00000008015	Fos	314322	-0.529885	0.0109418
ENSRNOG00000010985	Zfp410	314310	0.435561	0.0211761
ENSRNOG00000004359	Wars1	314442	0.797521	5.70862e-08
ENSRNOG00000051372	Mycn	298894	0.924204	0.00790384
ENSRNOG00000038832	NA	NA	-0.68226	0.00815825
ENSRNOG00000026742	Ypel5	298792	0.3904	0.0392548
ENSRNOG00000003999	Adcy3	64508	0.42529	0.0298096
ENSRNOG00000009385	Pik3cg	298947	-1.52725	0.000836364
ENSRNOG00000004823	Dock4	366608	-0.704339	3.1195e-05
ENSRNOG00000045892	Cfl2	366624	0.522347	0.00148325
ENSRNOG00000040110	Foxn2	301676	0.402147	0.0159394
ENSRNOG00000005410	Cdca7l	619566	0.5432	0.00495698
ENSRNOG00000034026	Lclat1	362702	-0.380727	0.0401124
ENSRNOG00000004754	Tc2n	500707	0.445607	0.0358358
ENSRNOG00000005096	Bzw2	171439	0.426783	0.0290506
ENSRNOG00000004474	Klhdc2	299113	0.369334	0.033872
ENSRNOG00000056011	LOC314140	314140	0.40905	0.0406868
ENSRNOG00000008806	Clip4	298801	0.581492	0.00406292
ENSRNOG00000013898	Cdca4	500727	0.526741	0.00612222
ENSRNOG00000048986	NA	NA	1.06164	0.0042681
ENSRNOG00000046763	Adss1	684425	-1.17815	0.00177649
ENSRNOG00000008222	Timm9	171139	0.499337	0.0157225
ENSRNOG00000008049	Max	60661	0.410447	0.0267594
ENSRNOG00000010800	Hadhb	171155	0.490524	0.00414932
ENSRNOG00000010111	Exoc3l4	299338	0.940203	5.08717e-06
ENSRNOG00000005264	Sav1	299116	0.385308	0.0405437
ENSRNOG00000007951	Galnt14	313878	-0.718332	2.15114e-05
ENSRNOG00000025317	Gpatch11	362685	0.404559	0.0469443
ENSRNOG00000004806	Strn	29149	0.517152	0.000910376
ENSRNOG00000010646	Tmem229b	503035	0.369994	0.0492686
ENSRNOG00000011285	Zdhhc22	299211	1.04407	0.000246975
ENSRNOG00000046864	Acot4	681337	0.621109	0.0397756
ENSRNOG00000015415	NA	NA	0.402846	0.0325943
ENSRNOG00000004928	Sntg2	298936	-1.05445	0.00960856
ENSRNOG00000010134	Acot2	192272	0.42069	0.0497408
ENSRNOG00000004657	Sec23a	58817	0.531761	0.0115192
ENSRNOG00000005151	Dync2li1	298767	0.483857	0.0187459
ENSRNOG00000060407	Cacna1i	56827	-0.824773	5.97921e-05
ENSRNOG00000006104	Tg	24826	0.9801	0.048827
ENSRNOG00000060019	NA	NA	1.2854	0.0240537
ENSRNOG00000007607	Nr4a1	79240	-1.27936	2.12782e-17
ENSRNOG00000025994	Krt80	315318	-1	0.000815799
ENSRNOG00000007393	Ndrg1	299923	-0.435272	0.0238633
ENSRNOG00000008209	St3gal1	362924	-0.504299	0.00148325
ENSRNOG00000029450	Adgrb1	362931	0.423141	0.0373329
ENSRNOG00000027124	Tdg	114521	0.525723	0.000891051
ENSRNOG00000007334	Ly6h	300025	0.831414	0.00202301
ENSRNOG00000024886	Ext1	299907	0.575672	4.07776e-05
ENSRNOG00000009779	Krt8	25626	-0.502341	0.00506624
ENSRNOG00000047393	Krt18	294853	-0.665032	0.000827129
ENSRNOG00000004500	Myc	24577	0.637928	0.000101084
ENSRNOG00000026435	Arid3a	314616	1.1876	2.06961e-12
ENSRNOG00000012562	Grin3b	170796	1.38492	3.11919e-11
ENSRNOG00000029814	Prtn3	314615	0.922543	0.0268803
ENSRNOG00000027940	Plppr3	314614	0.632041	0.00042353
ENSRNOG00000013577	Kdelr3	315131	-0.488753	0.0229316
ENSRNOG00000010423	Misp	500797	-0.675304	0.00188712
ENSRNOG00000012499	Rarg	685072	0.510115	0.00564774
ENSRNOG00000007970	Plxnc1	362873	0.978924	9.76254e-07
ENSRNOG00000002642	Ptges3	362809	0.491551	0.00768056
ENSRNOG00000009884	Lgals1	56646	-0.671617	0.00848944
ENSRNOG00000058430	Bcdin3d	363001	0.505261	0.0190379
ENSRNOG00000033397	Adamts20	315263	-0.928501	0.000101084
ENSRNOG00000004149	Mgat4c	299756	1.8548	0.00157861
ENSRNOG00000003254	Il23a	155140	1.14227	9.36233e-05
ENSRNOG00000029738	Diras1	366826	0.604092	0.00156613
ENSRNOG00000016203	Efna2	84358	0.915303	0.000109203
ENSRNOG00000022975	Nfam1	362966	-0.571876	0.0013375
ENSRNOG00000004476	Wif1	114557	-0.441595	0.0109856
ENSRNOG00000004660	Fzd6	282581	0.473174	0.0104228
ENSRNOG00000006984	Mapk11	689314	0.450894	0.00999757
ENSRNOG00000014296	Syt10	60567	0.787068	0.000356916
ENSRNOG00000008713	Slc41a2	362861	-0.381254	0.01807
ENSRNOG00000007939	Naprt	315085	-0.528957	0.0372886
ENSRNOG00000050419	Avil	79253	0.687502	0.00548963
ENSRNOG00000025592	Tspan31	362890	0.471777	0.0137239
ENSRNOG00000009094	Nudt4	94267	0.551351	0.000535569
ENSRNOG00000030530	Gzmm	29252	1.17195	0.01256
ENSRNOG00000054515	Fgd6	500824	-0.710201	1.43161e-05
ENSRNOG00000011094	Efcab6	315179	-0.710882	0.00779734
ENSRNOG00000004585	Tmtc2	299762	1.07437	2.24786e-08
ENSRNOG00000004148	Cdk17	314743	0.365446	0.048293
ENSRNOG00000012953	Arsa	315222	-0.467447	0.0192334
ENSRNOG00000013076	Csnk1e	58822	0.777735	1.36724e-07
ENSRNOG00000037087	NA	NA	0.43776	0.0327598
ENSRNOG00000016204	Lrrc24	362945	0.558089	0.0432816
ENSRNOG00000008615	Mal2	362911	0.409873	0.0468758
ENSRNOG00000029416	Zfp952	100360287	-0.434461	0.0190364
ENSRNOG00000008106	Shmt2	299857	0.413884	0.0227562
ENSRNOG00000004109	Zfpm2	314930	0.547994	0.00453941
ENSRNOG00000030355	Mroh1	100125385	-0.519199	0.00509772
ENSRNOG00000019196	Xpnpep3	685823	-0.421681	0.00595141
ENSRNOG00000006995	Ano6	315272	-0.447021	0.0113428
ENSRNOG00000031612	Gls2	192268	-0.55849	0.0215539
ENSRNOG00000004401	Mrpl13	299938	0.424319	0.049644
ENSRNOG00000008415	Nab2	314910	0.845386	8.49894e-08
ENSRNOG00000008965	Socs2	84607	0.451193	0.0205383
ENSRNOG00000004013	Grip1	84016	0.689466	1.42122e-05
ENSRNOG00000059605	Ddn	25113	0.753216	0.000562943
ENSRNOG00000007686	Septin3	56003	0.374738	0.045893
ENSRNOG00000004844	Med30	299905	0.49332	0.00968895
ENSRNOG00000004089	Enpp2	84050	0.862028	1.7941e-06
ENSRNOG00000048723	Pros1	81750	0.769706	1.37757e-05
ENSRNOG00000005291	Slc38a1	170567	0.905768	8.06003e-07
ENSRNOG00000021438	Tuba1c	300218	0.460944	0.0405823
ENSRNOG00000052880	Prph	24688	-0.366841	0.0351586
ENSRNOG00000054385	Rhebl1	359959	0.552966	0.000893335
ENSRNOG00000053769	Soat2	266770	0.886542	0.0328875
ENSRNOG00000007088	Xpot	314879	0.552653	0.000928433
ENSRNOG00000004843	NA	NA	0.482116	0.0119098
ENSRNOG00000012832	Mfsd5	315329	0.426689	0.0169366
ENSRNOG00000061572	Smarcd1	363002	0.406895	0.0256374
ENSRNOG00000008061	Nuak1	299694	-0.394998	0.022113
ENSRNOG00000008586	Aldh1l2	299699	0.863518	0.000197348
ENSRNOG00000007839	Slc16a7	29735	-0.715258	0.000397476
ENSRNOG00000055293	Ptprb	314843	-0.804604	0.0311727
ENSRNOG00000052289	Ptdss1	314553	0.380818	0.0443681
ENSRNOG00000010438	Cpt1b	25756	0.483739	0.0489287
ENSRNOG00000004588	Zbed4	315211	0.345327	0.0419837
ENSRNOG00000004505	Nfic	29228	-0.380342	0.0302002
ENSRNOG00000004311	Gpr182	29307	0.758855	0.000314489
ENSRNOG00000017197	Pdgfb	24628	0.757799	0.000637373
ENSRNOG00000020431	Matk	60450	0.443021	0.00605828
ENSRNOG00000026502	Dscc1	299933	0.469968	0.0240537
ENSRNOG00000055579	Tmbim6	24822	0.427226	0.0134627
ENSRNOG00000020585	Tbxa2r	24816	0.686895	0.00519827
ENSRNOG00000020501	Tjp3	314640	0.456254	0.0119241
ENSRNOG00000005689	Yeats4	299810	0.551809	0.00122319
ENSRNOG00000004412	Mtbp	500870	0.422012	0.0169366
ENSRNOG00000005378	Gna15	89788	0.636091	0.0219955
ENSRNOG00000023480	Nabp2	362813	0.396671	0.0411503
ENSRNOG00000004302	Pah	24616	0.449845	0.0273438
ENSRNOG00000004306	Zbtb39	299510	0.51183	0.00705562
ENSRNOG00000046975	Sult4a1	58953	0.596394	0.000156445
ENSRNOG00000024998	Trps1	299897	0.465158	0.043679
ENSRNOG00000024631	Chadl	100910434	1.10825	0.00147017
ENSRNOG00000057315	Kcnh3	27150	0.588614	0.00782714
ENSRNOG00000016156	Nptxr	81005	-0.390223	0.0235393
ENSRNOG00000007601	Inhbe	83711	0.43685	0.030759
ENSRNOG00000020383	Dapk3	64391	-0.452566	0.0354678
ENSRNOG00000033262	Reep6	362835	0.724756	2.15114e-05
ENSRNOG00000004353	Ppfia2	362876	0.472025	0.0390793
ENSRNOG00000030830	Mex3d	299613	0.466505	0.00557724
ENSRNOG00000024027	Lemd3	680066	0.371151	0.0337439
ENSRNOG00000029465	Slc26a10	366909	1	0.0010493
ENSRNOG00000039390	Slc37a2	500973	1.19155	0.000139357
ENSRNOG00000050714	Islr2	100910729	0.755847	5.42235e-06
ENSRNOG00000019677	Arid3b	367092	0.50051	0.00856435
ENSRNOG00000026238	NA	NA	0.476734	0.0187546
ENSRNOG00000020288	Slc25a20	117035	0.399299	0.0463492
ENSRNOG00000012480	Pxylp1	315939	0.502211	0.0186523
ENSRNOG00000022845	Cep70	367153	0.406654	0.0397756
ENSRNOG00000061688	LOC120094472	120094472	0.574485	0.0405796
ENSRNOG00000026589	Dpy19l1	315496	0.384988	0.044433
ENSRNOG00000018184	Tpm1	24851	0.481349	0.0117584
ENSRNOG00000020833	Cspg5	50568	0.687403	5.58438e-05
ENSRNOG00000012406	Pcbp4	363133	0.475933	0.0261484
ENSRNOG00000020525	Col5a3	60379	1.25993	2.36504e-08
ENSRNOG00000013794	Rbp1	25056	0.415915	0.0458124
ENSRNOG00000052787	Rsl24d1	363099	0.398623	0.0341084
ENSRNOG00000008984	Irak1bp1	300862	0.58828	0.00268668
ENSRNOG00000027503	Rps25	122799	0.395219	0.0381291
ENSRNOG00000012868	Uaca	315732	-0.463902	0.00374522
ENSRNOG00000053537	NA	NA	0.54968	0.0167171
ENSRNOG00000015019	Spg21	300791	0.38154	0.0367484
ENSRNOG00000010634	Megf11	691517	-0.628159	0.00856435
ENSRNOG00000033433	Csrnp1	363165	-0.567889	0.0110986
ENSRNOG00000008865	Stac	363152	1.33539	0.00573081
ENSRNOG00000010024	Cyb5r4	171015	0.566691	0.00205114
ENSRNOG00000011922	Stt3b	363160	-0.506933	0.00121572
ENSRNOG00000007853	Prdm10	500964	-0.356424	0.0450093
ENSRNOG00000009161	Clasp2	114514	0.34366	0.049644
ENSRNOG00000020519	Olfm2	313783	0.578862	0.0155771
ENSRNOG00000011582	Rab3d	140665	-0.498193	0.00306329
ENSRNOG00000051792	Hspb2	161476	-0.703073	0.00965063
ENSRNOG00000000204	Syncrip	363113	0.424804	0.0345011
ENSRNOG00000010240	Tent5a	300870	-0.389719	0.0369678
ENSRNOG00000055049	Aldh1a2	116676	-1	0.0425281
ENSRNOG00000008862	Abcg4	300664	0.708574	0.00259527
ENSRNOG00000006302	Gclc	25283	0.372594	0.0265569
ENSRNOG00000009253	Igsf9b	315510	-0.745254	0.000420755
ENSRNOG00000013013	Tle3	84424	0.465941	0.00264534
ENSRNOG00000049489	Rad54l2	363135	0.817796	0.0223962
ENSRNOG00000014161	Rbm15b	315988	0.455872	0.00202326
ENSRNOG00000031890	Ncam1	24586	0.384659	0.0266689
ENSRNOG00000009928	Bckdhb	29711	-0.445986	0.0362727
ENSRNOG00000061928	Myo1e	25484	-0.898266	6.5809e-06
ENSRNOG00000014060	Mras	25482	0.386072	0.0454601
ENSRNOG00000023007	Col6a6	315979	-1.08501	2.13596e-11
ENSRNOG00000006545	Septin7	64551	0.526822	0.00503918
ENSRNOG00000017382	Snx33	315696	0.447459	0.0443373
ENSRNOG00000016561	NA	NA	0.512937	0.013115
ENSRNOG00000006595	Htr3a	79246	0.660513	0.0293015
ENSRNOG00000013889	Tmed3	300888	-0.483246	0.00781898
ENSRNOG00000025624	Arhgap20	367085	0.738631	1.22437e-05
ENSRNOG00000031126	Tecta	300653	1	0.0376241
ENSRNOG00000005149	Sacm1l	116482	0.706428	4.09984e-06
ENSRNOG00000058412	Morf4l1	300891	0.562084	0.00149642
ENSRNOG00000010944	Hyou1	192235	-0.43423	0.00697766
ENSRNOG00000033434	Casp12	156117	2.38333	0.00164803
ENSRNOG00000018848	Eif1b	301068	0.426647	0.0178495
ENSRNOG00000006957	Gria4	29629	0.654671	0.0393054
ENSRNOG00000043085	Clstn2	171394	-0.530813	0.00323855
ENSRNOG00000011852	Myo6	315840	0.434492	0.0224255
ENSRNOG00000058283	Snora6l1	120094435	0.596233	0.00824563
ENSRNOG00000010480	Vstm5	500947	0.843598	0.0106709
ENSRNOG00000013171	Grm2	24415	0.96809	0.00204846
ENSRNOG00000005930	Nnmt	300691	0.524727	0.0436745
ENSRNOG00000009946	Ldlr	300438	-0.713331	5.07641e-06
ENSRNOG00000007142	B3gat1	117108	0.620295	0.00230381
ENSRNOG00000011820	Acp3	56780	0.64537	0.00036558
ENSRNOG00000008592	Barx2	679701	0.421096	0.0282688
ENSRNOG00000012650	Mrpl3	300974	0.353555	0.0497466
ENSRNOG00000020748	Map4	367171	0.490992	0.00375093
ENSRNOG00000051813	NA	NA	0.616412	0.00406292
ENSRNOG00000029826	Cep164	363055	0.413478	0.0422074
ENSRNOG00000043093	Ap1m2	367038	-0.410719	0.0374192
ENSRNOG00000010642	Lysmd2	300839	0.475288	0.0144093
ENSRNOG00000013802	Slc25a36	501039	0.467175	0.00566632
ENSRNOG00000025372	Glce	363073	0.871301	6.66638e-09
ENSRNOG00000031420	Hyal2	64468	0.574035	0.00857408
ENSRNOG00000009715	Me1	24552	0.366556	0.0325832
ENSRNOG00000005574	Adamts8	300475	0.752839	0.0246718
ENSRNOG00000012865	Parp3	300985	-1.43378	9.84327e-12
ENSRNOG00000033697	Casp4	114555	1.24688	3.20077e-13
ENSRNOG00000032908	Acaa1a	24157	-0.460952	0.0298096
ENSRNOG00000007862	Acat1	25014	0.490325	0.0275233
ENSRNOG00000010186	Cdv3	315970	0.502589	0.00073752
ENSRNOG00000029195	Uba7	301000	-0.687296	0.0043316
ENSRNOG00000017871	Sidt2	315617	-0.381636	0.040467
ENSRNOG00000015633	Cul3	301555	0.378994	0.036444
ENSRNOG00000012558	Orc2	301430	0.453911	0.0240537
ENSRNOG00000012959	Nab1	64824	0.414584	0.010723
ENSRNOG00000017857	Cul7	680835	-0.598184	0.00113136
ENSRNOG00000045605	Uxs1	246232	0.864553	2.23165e-07
ENSRNOG00000015020	Idh1	24479	0.431138	0.0207577
ENSRNOG00000017340	Wdr12	363237	0.556764	0.00206168
ENSRNOG00000049171	NA	NA	0.602485	0.0168185
ENSRNOG00000048736	Mllt1	301119	0.437606	0.011707
ENSRNOG00000011000	Rims1	84556	0.628535	0.0403947
ENSRNOG00000015461	Serpine2	29366	0.540058	0.00794168
ENSRNOG00000014119	Farsb	301544	0.523444	0.00246965
ENSRNOG00000047218	Clic5	94272	-0.611127	0.000164107
ENSRNOG00000047003	NA	NA	0.706733	0.000351264
ENSRNOG00000032659	Plcl1	84587	0.426334	0.0117698
ENSRNOG00000031939	NA	NA	0.596325	0.00529934
ENSRNOG00000019953	Ube2f	363284	0.385797	0.0482102
ENSRNOG00000015055	Scg2	24765	-0.475266	0.00518905
ENSRNOG00000016486	Nop58	60373	0.414912	0.0142064
ENSRNOG00000055524	Trip10	116717	-0.53899	0.00608735
ENSRNOG00000022576	Nudt12	367323	-0.979536	0.000139926
ENSRNOG00000049127	Smap1	684800	0.470003	0.00779734
ENSRNOG00000018266	Slc23a3	367298	1.14408	0.00406292
ENSRNOG00000018904	Dtymk	301622	0.509879	0.00960856
ENSRNOG00000048686	LOC685668	685668	0.590539	0.00124485
ENSRNOG00000047581	LOC689268	689268	0.534276	0.0188409
ENSRNOG00000029735	Pid1	501174	0.688662	0.00888511
ENSRNOG00000039856	Lrrc73	501101	0.3231	0.0435716
ENSRNOG00000016034	Cnot9	301513	0.375257	0.0499662
ENSRNOG00000019892	Lrrfip1	367314	-0.742562	0.00149642
ENSRNOG00000014504	Il1r1	25663	-0.526224	0.00689415
ENSRNOG00000012375	Inpp1	316376	0.556014	0.00836811
ENSRNOG00000022894	Bivm	102548228	-0.529858	0.005828
ENSRNOG00000047295	Prr22	680177	0.51195	0.0333406
ENSRNOG00000013977	Bzw1	363232	0.555554	0.000635141
ENSRNOG00000017144	Mea1	685131	0.560528	0.00203342
ENSRNOG00000013781	Kcnq5	259273	0.885392	0.000333075
ENSRNOG00000054218	Il18rap	373540	0.611559	0.00156613
ENSRNOG00000046502	Lonp1	170916	0.545725	0.000278957
ENSRNOG00000049939	NA	NA	0.664	0.00156706
ENSRNOG00000015567	Slc9a2	24783	-0.399818	0.046697
ENSRNOG00000042189	Rab31	246324	0.534398	0.00815825
ENSRNOG00000012543	Mcm3	316273	0.418157	0.0146979
ENSRNOG00000056226	Cenpq	363198	0.687263	3.18305e-05
ENSRNOG00000015511	Atic	81643	0.41184	0.0298283
ENSRNOG00000013748	Trem3	367215	1.35497	2.12971e-12
ENSRNOG00000014901	Uggt1	171129	-0.4968	0.00141345
ENSRNOG00000002110	Fam114a1l1	316729	-0.741331	0.0315044
ENSRNOG00000023467	Fam168b	690188	0.381477	0.0208872
ENSRNOG00000058243	Rfx8	501127	0.685426	0.00790384
ENSRNOG00000014597	Irs1	25467	0.502947	0.0346614
ENSRNOG00000010728	Stradb	501146	-0.535734	0.00693318
ENSRNOG00000013415	Ptpn18	301333	0.606556	0.00141667
ENSRNOG00000018366	Cracdl	301351	-0.513409	0.0468758
ENSRNOG00000019476	Agap1	316611	0.372872	0.0140971
ENSRNOG00000018740	Ugt1a1	24861	-0.408233	0.0447773
ENSRNOG00000013670	Pax3	114502	1.0902	0.00498473
ENSRNOG00000017206	Igfbp5	25285	-1.19771	1.54946e-08
ENSRNOG00000061680	LOC120093043	120093043	0.678072	0.0100471
ENSRNOG00000015382	Arid5a	316327	-0.532495	0.0201318
ENSRNOG00000020038	Chpf	316533	-0.440062	0.0167275
ENSRNOG00000051135	NA	NA	0.355624	0.0430923
ENSRNOG00000002267	Chic2	83835	0.552987	0.00336463
ENSRNOG00000002152	Dcun1d4	360928	0.69168	0.000115455
ENSRNOG00000049782	Csf2ra	652957	0.462331	0.0102198
ENSRNOG00000010996	Mob1b	360920	0.548914	0.00143011
ENSRNOG00000005374	Lyar	289707	0.456411	0.0255723
ENSRNOG00000002182	Septin11	305227	0.424619	0.00539588
ENSRNOG00000002218	Stbd1	305234	0.665803	0.00131911
ENSRNOG00000019451	Smtn	289734	-0.551332	0.00676608
ENSRNOG00000022176	Gpr75	498434	0.778049	0.00120872
ENSRNOG00000003205	Ldb2	289664	-1.73696	0.035335
ENSRNOG00000014409	Myl7	289759	0.847137	0.00428785
ENSRNOG00000002728	Btc	64022	0.87326	0.00105524
ENSRNOG00000012367	NA	NA	0.931105	0.00864679
ENSRNOG00000002349	Gabra2	289606	0.884376	0.000775302
ENSRNOG00000000075	Mtf2	360905	0.448481	0.0134627
ENSRNOG00000056150	NA	NA	0.458893	0.0164119
ENSRNOG00000023446	Btbd8	100364240	-0.404639	0.0194093
ENSRNOG00000026504	Fam114a1	498366	-0.551966	0.00153436
ENSRNOG00000022256	Cxcl10	245920	0.553762	0.00335089
ENSRNOG00000004090	LOC100361025	100361025	0.371089	0.0409963
ENSRNOG00000005130	Ogdh	360975	-0.381628	0.0385245
ENSRNOG00000053953	NA	NA	1.77761	0.0112017
ENSRNOG00000038150	NA	NA	0.666951	0.00406292
ENSRNOG00000024689	Hopx	171160	-0.673975	0.0390244
ENSRNOG00000002199	Tmem165	364137	0.396914	0.0227562
ENSRNOG00000007882	Ablim2	360958	-0.516109	0.0410408
ENSRNOG00000017074	Rab28	117049	0.612002	0.00159836
ENSRNOG00000003924	Pi4k2b	305419	-0.763884	3.1195e-05
ENSRNOG00000008947	Cpz	83575	-0.897553	0.033713
ENSRNOG00000025695	Tns3	360980	0.362367	0.0371293
ENSRNOG00000002343	Uchl1	29545	0.428221	0.0172293
ENSRNOG00000002188	Hpse	64537	-0.346522	0.0488461
ENSRNOG00000002381	Bmp3	25667	-0.405885	0.0159143
ENSRNOG00000002149	Nkx6-1	65193	-0.804676	5.57116e-07
ENSRNOG00000009639	NA	NA	-0.57253	0.0153793
ENSRNOG00000002736	Rabgap1l	304914	0.405384	0.0389848
ENSRNOG00000028089	Apobec4	498251	-1.0458	0.0231089
ENSRNOG00000002319	Tsn	60381	0.416642	0.0194272
ENSRNOG00000002884	Blzf1	498266	0.438337	0.0137239
ENSRNOG00000000042	Xpr1	289424	0.499545	0.00153124
ENSRNOG00000003743	Dars1	116483	0.408859	0.0293015
ENSRNOG00000005592	Brinp2	286895	0.578173	0.00015495
ENSRNOG00000042860	Pappa2	680415	-1.35602	5.34636e-05
ENSRNOG00000043374	RGD1566099	360851	0.587851	0.00402775
ENSRNOG00000002347	Ralgdsl1	289080	-0.491805	0.014306
ENSRNOG00000008137	Cdk18	289019	-0.412578	0.0239765
ENSRNOG00000002473	Odr4	304863	-0.521053	0.0147754
ENSRNOG00000006470	Camk1g	171358	-0.64358	0.0130824
ENSRNOG00000000055	Fcrl6	305103	-1.31875	0.00428785
ENSRNOG00000057278	LOC120096383	120096383	0.569946	0.0290333
ENSRNOG00000060773	Sertad4	360899	0.745417	9.60142e-06
ENSRNOG00000046996	Pea15	364052	0.387498	0.0205467
ENSRNOG00000002454	Rnf2	304850	0.373461	0.0384998
ENSRNOG00000003816	Tada1	360874	0.449781	0.0145783
ENSRNOG00000021289	Rbbp5	304794	0.361839	0.0391027
ENSRNOG00000003717	Cnih4	289324	0.441192	0.0158617
ENSRNOG00000013312	Kcnt2	304827	2.89176	1.65806e-06
ENSRNOG00000003251	B3galt2	686081	-0.505378	0.0111813
ENSRNOG00000003291	Creg1	289185	0.438121	0.00960856
ENSRNOG00000038347	Usp21	688466	0.440912	0.0178495
ENSRNOG00000003310	Tmem63a	289318	-0.448835	0.00767212
ENSRNOG00000002595	Dpp10	363972	0.77444	0.0113428
ENSRNOG00000003211	Srp9	690345	0.384934	0.044476
ENSRNOG00000014859	Rnf152	293561	0.585851	6.40376e-05
ENSRNOG00000010204	Tmem9	289046	0.526881	0.00381731
ENSRNOG00000008471	Kif21b	289397	1.10357	1.29547e-09
ENSRNOG00000000033	Tmcc2	305095	0.441769	0.0328931
ENSRNOG00000002339	Mark1	117016	0.435986	0.0152141
ENSRNOG00000002653	Kcnk2	170899	-0.467458	0.011365
ENSRNOG00000052013	Snord81	120096375	0.642692	0.00799088
ENSRNOG00000062073	NA	NA	0.981384	0.00162872
ENSRNOG00000009144	Lad1	313325	-0.447955	0.00884751
ENSRNOG00000049560	Glul	24957	0.449298	0.0103963
ENSRNOG00000024632	Atf6	304962	0.387438	0.0183165
ENSRNOG00000005277	Ptprv	64576	-0.620963	0.00247502
ENSRNOG00000000657	Nek7	360850	-0.390946	0.0354767
ENSRNOG00000047123	NA	NA	0.56988	0.0325934
ENSRNOG00000004889	Vangl2	289229	0.465728	0.00594555
ENSRNOG00000002403	Niban1	63912	1.16598	5.27933e-09
ENSRNOG00000030515	Nfasc	116690	-0.374366	0.023517
ENSRNOG00000004018	Tdrd5	289129	1.63273	4.41689e-16
ENSRNOG00000002393	Eprs1	289352	0.791298	3.49421e-06
ENSRNOG00000003365	Cadm3	360882	0.805427	0.00036558
ENSRNOG00000003209	NA	NA	-0.681217	0.021007
ENSRNOG00000002841	Cdc42bpa	114116	0.381656	0.0215564
ENSRNOG00000021960	NA	NA	0.435312	0.02854
ENSRNOG00000003614	Mgat5	65271	-0.60899	0.000275693
ENSRNOG00000051405	Axdnd1	501861	1.02308	0.0335096
ENSRNOG00000004678	Itln1	498284	0.707325	0.000110628
ENSRNOG00000059202	Mia3	683007	-0.433094	0.00913565
ENSRNOG00000003248	Mpzl1	360871	0.497013	0.00391057
ENSRNOG00000049471	Steap3	170824	-0.97936	0.00406292
ENSRNOG00000057228	NA	NA	0.380548	0.0497408
ENSRNOG00000045696	NA	NA	0.904422	0.000481606
ENSRNOG00000021412	Slfn13	303378	0.491037	0.0181933
ENSRNOG00000058393	Taf15	287571	0.772513	0.0106428
ENSRNOG00000015419	Spem1	691981	0.837632	0.00504477
ENSRNOG00000012681	Lgals9	25476	-0.469216	0.00993652
ENSRNOG00000019352	Emc6	287477	0.415334	0.0204717
ENSRNOG00000051307	NA	NA	1.18345	0.0149268
ENSRNOG00000053448	G6pc1	25634	0.763981	0.0106532
ENSRNOG00000051344	NA	NA	0.502765	0.00378137
ENSRNOG00000050567	NA	NA	-4.62109	0.00844648
ENSRNOG00000015380	Jup	81679	-0.42439	0.017616
ENSRNOG00000019551	Psmb6	29666	0.70373	5.58438e-05
ENSRNOG00000002436	Mmd	303439	0.57527	0.00105975
ENSRNOG00000003648	NA	NA	0.705306	0.0228717
ENSRNOG00000042245	Dcaf7	303602	0.365794	0.0425281
ENSRNOG00000024661	Jpt2	360492	0.357314	0.0458124
ENSRNOG00000010320	Efnb3	360546	1.25506	2.18366e-12
ENSRNOG00000058899	Snord49a	120095405	0.680989	0.0200923
ENSRNOG00000026647	Cxcl16	497942	0.435296	0.00406292
ENSRNOG00000004604	Slc38a10	303740	-0.388763	0.0273407
ENSRNOG00000049162	Prr15l	688163	-0.766582	0.0059623
ENSRNOG00000000245	Slc16a6	303772	0.601606	0.00538671
ENSRNOG00000006989	Vamp2	24803	0.39237	0.039641
ENSRNOG00000037563	Cd68	287435	0.707134	0.0194272
ENSRNOG00000002626	Car10	100360015	-0.567528	0.048293
ENSRNOG00000023143	Nlrp1a	360557	-0.340302	0.0499215
ENSRNOG00000003233	Serpinf2	287527	1.42914	6.63051e-09
ENSRNOG00000004602	Rnf145	287212	0.454539	0.0153333
ENSRNOG00000003262	Cacng4	140725	0.584674	0.000628844
ENSRNOG00000002456	NA	NA	0.537213	0.00816264
ENSRNOG00000025448	Limd2	360646	0.435412	0.0245087
ENSRNOG00000022771	Arhgap23	303501	0.502588	0.0120119
ENSRNOG00000048174	NA	NA	0.640855	8.39264e-05
ENSRNOG00000002364	Rnf112	24916	-0.406618	0.0381639
ENSRNOG00000018790	Kcnh4	114032	0.767886	1.51726e-06
ENSRNOG00000010029	NA	NA	0.389726	0.0355831
ENSRNOG00000008480	Kcnab3	58981	0.496653	0.0126323
ENSRNOG00000017117	Ybx2	303250	0.540494	0.0024944
ENSRNOG00000045791	Eif4a3	688288	0.35429	0.0489287
ENSRNOG00000005193	Pfas	287420	0.400393	0.0208776
ENSRNOG00000050057	Abca3	302973	-0.477678	0.00170335
ENSRNOG00000036661	Rab40b	303754	0.485661	0.00682754
ENSRNOG00000008323	Pitpnm3	287467	0.67872	0.0202823
ENSRNOG00000002828	Tob1	170842	-0.450874	0.0374192
ENSRNOG00000005620	Lcp2	155918	0.846502	7.3947e-05
ENSRNOG00000017226	Slc2a4	25139	0.757583	0.00154517
ENSRNOG00000060307	Ten1	360664	0.581779	0.0167171
ENSRNOG00000003657	Pkmyt1	287101	0.433351	0.0484712
ENSRNOG00000039339	Mslnl	363554	-0.432433	0.0218667
ENSRNOG00000060054	Doc2b	81820	-0.651196	0.0377503
ENSRNOG00000036664	Narf	360681	-0.581703	0.00364507
ENSRNOG00000050323	Srsf1	689890	0.531603	0.00171005
ENSRNOG00000005392	Ngfr	24596	-1.02053	1.69301e-06
ENSRNOG00000000244	Coil	50998	0.461896	0.0393186
ENSRNOG00000025981	Ska2	287598	0.454141	0.0252088
ENSRNOG00000003847	NA	NA	-0.351464	0.0317681
ENSRNOG00000003603	Arhgap44	303222	-0.384381	0.0362727
ENSRNOG00000042258	RGD1561157	360487	-0.446637	0.034959
ENSRNOG00000004288	Ptrh2	287593	0.496304	0.00631434
ENSRNOG00000007943	Gsdma	360619	-1.35576	0.0183101
ENSRNOG00000022983	Trim17	64702	-0.473487	0.0497114
ENSRNOG00000007869	Wscd1	287466	0.417217	0.0374192
ENSRNOG00000019921	Rhbdl1	117025	0.641711	0.0144222
ENSRNOG00000003805	Rnft1	360595	-0.445025	0.0252584
ENSRNOG00000009006	Ccdc47	303606	0.63744	4.39637e-05
ENSRNOG00000036687	Alyref	690585	0.448513	0.014984
ENSRNOG00000005042	Ranbp17	303029	0.50704	0.00815125
ENSRNOG00000002930	Ppl	302934	-0.626382	7.20437e-05
ENSRNOG00000003967	Vmp1	192129	0.422079	0.0125839
ENSRNOG00000058739	Snn	29140	0.389981	0.0342652
ENSRNOG00000036701	Actg1	287876	-0.393838	0.036795
ENSRNOG00000021578	Wfikkn1	363555	0.62836	0.00141125
ENSRNOG00000015669	Kctd11	363634	-0.830662	0.00975402
ENSRNOG00000002358	Scpep1	114861	0.379264	0.0495464
ENSRNOG00000059683	Mpp2	85275	-0.817775	2.13195e-08
ENSRNOG00000036692	Gcgr	24953	0.689428	4.52866e-05
ENSRNOG00000004477	Ublcp1	360514	0.405875	0.0279351
ENSRNOG00000042720	Mrpl28	497876	0.435567	0.0222797
ENSRNOG00000029205	Zfp354c	78972	0.572583	0.00167063
ENSRNOG00000018693	Asgr1	24210	1.28676	0.000160139
ENSRNOG00000009870	Tmem88	497936	0.764475	0.000564563
ENSRNOG00000003464	Hid1	287822	-0.340208	0.0429792
ENSRNOG00000003645	Hnrnpab	83498	1.55843	0.0036307
ENSRNOG00000020792	Etv4	360635	0.847997	0.0130219
ENSRNOG00000009329	Nr1d1	252917	-0.396469	0.0411213
ENSRNOG00000009343	Evpl	303687	-0.432766	0.0189113
ENSRNOG00000017657	Phf23	360550	0.389637	0.0373329
ENSRNOG00000027857	Pigw	378774	0.568999	0.00664865
ENSRNOG00000036682	Pycr1	287877	0.728623	0.000223002
ENSRNOG00000004834	Llgl2	360661	-0.528865	0.00114506
ENSRNOG00000007439	Unc13d	192177	0.671858	0.0332108
ENSRNOG00000056422	Snord104	120095408	0.751573	0.0264161
ENSRNOG00000009370	Tbkbp1	266764	0.613665	0.0177097
ENSRNOG00000004549	Dhx40	287595	0.355372	0.0406868
ENSRNOG00000021540	Rnf227	497935	0.47591	0.0123151
ENSRNOG00000023381	Proca1	497959	0.538855	0.012703
ENSRNOG00000028417	Neurod2	54276	0.484583	0.0176751
ENSRNOG00000000251	St6galnac1	287920	-1.77761	0.0441721
ENSRNOG00000036697	Mafg	64188	0.43175	0.00904397
ENSRNOG00000047790	NA	NA	-3.41708	0.0494886
ENSRNOG00000006860	Itk	363577	-1.54749	0.00596169
ENSRNOG00000016596	Hspa4	266759	0.441569	0.005792
ENSRNOG00000006248	Trim37	360592	0.518985	0.000920178
ENSRNOG00000020994	Slc25a39	360636	0.433011	0.0211331
ENSRNOG00000006990	Grb7	84427	0.750749	0.000156445
ENSRNOG00000004900	Crhr1	58959	-0.627004	0.00082781
ENSRNOG00000028430	NA	NA	0.615292	0.00212213
ENSRNOG00000004132	Lasp1	29278	0.380635	0.0406868
ENSRNOG00000027259	Faxdc2	691221	0.615945	0.00529934
ENSRNOG00000003005	Rasgef1c	360519	0.736965	0.0237849
ENSRNOG00000012866	Nek8	287473	-0.5951	0.00727691
ENSRNOG00000058308	Asic2	25364	-0.819643	0.000119299
ENSRNOG00000055640	Snord65	120095460	0.849757	0.00645968
ENSRNOG00000053309	Tubd1	287592	-0.654557	0.0338243
ENSRNOG00000005365	Kcnip1	65023	0.740207	0.000219393
ENSRNOG00000004040	Abca8	303637	0.524246	0.0484712
ENSRNOG00000042449	Cdc42se2	691031	0.461201	0.00348316
ENSRNOG00000002644	Utp18	303456	0.371093	0.0433728
ENSRNOG00000002922	Adora2b	29316	0.606095	0.0279914
ENSRNOG00000010756	Tp53	24842	0.585558	0.000156445
ENSRNOG00000022472	Snap47	303183	-0.613947	0.00076355
ENSRNOG00000002903	Specc1	303208	-0.513741	0.00156706
ENSRNOG00000017912	Atp2a3	25391	-0.830801	1.24439e-06
ENSRNOG00000010352	Dnajc3	63880	-0.523852	0.00157801
ENSRNOG00000020782	Pspc1	305910	0.428657	0.023318
ENSRNOG00000032690	Ube2e2	361013	0.424781	0.0247616
ENSRNOG00000024294	NA	NA	0.715494	0.00606917
ENSRNOG00000015308	Pbk	290326	0.430626	0.0438529
ENSRNOG00000008053	Atp8a2	691889	-0.824252	1.37429e-05
ENSRNOG00000016029	Rb1	24708	0.364385	0.0302002
ENSRNOG00000047817	Enox1	306038	0.758071	0.036795
ENSRNOG00000007632	Mss51	289904	0.590226	0.0269873
ENSRNOG00000007817	Kctd6	305792	0.574596	0.00545358
ENSRNOG00000048431	Nynrin	100912447	0.941701	0.000233941
ENSRNOG00000027839	Ptk2b	50646	-0.557524	0.000727144
ENSRNOG00000017170	Med4	306030	0.424145	0.0479295
ENSRNOG00000042960	Rgcc	117183	0.778842	9.2103e-05
ENSRNOG00000042195	Pabpn1	116697	0.410109	0.0462403
ENSRNOG00000005985	Kcnma1	83731	0.515107	0.00612229
ENSRNOG00000057042	Pcca	687008	0.439274	0.0327518
ENSRNOG00000025589	NA	NA	-0.68695	0.00201315
ENSRNOG00000045641	NA	NA	-1.0614	0.000310017
ENSRNOG00000016321	Entpd4	361063	-0.421492	0.00931372
ENSRNOG00000010058	Spry2	306141	0.577302	0.00758703
ENSRNOG00000011646	Rem2	64626	0.633634	3.29227e-05
ENSRNOG00000013317	RGD1565222	498514	-0.498148	0.0259165
ENSRNOG00000001030	Tsc22d1	498545	2.12354	1.81881e-51
ENSRNOG00000051706	Tep1	64523	-0.51057	0.00619401
ENSRNOG00000009690	Obi1	361088	0.425381	0.0167171
ENSRNOG00000009802	Fam124a	691938	0.968384	2.11469e-07
ENSRNOG00000015075	Stc1	81801	0.529146	0.00233282
ENSRNOG00000039284	Haus4	305882	0.429745	0.0425802
ENSRNOG00000017286	Ephx2	65030	0.406515	0.0482955
ENSRNOG00000010708	Gata4	54254	0.33783	0.0497466
ENSRNOG00000043061	Siah3	692004	-1.18799	0.0202797
ENSRNOG00000010389	Ndrg2	171114	-0.866613	0.00498473
ENSRNOG00000007895	Pdhb	289950	0.347341	0.04818
ENSRNOG00000020136	Tgm1	60335	0.699714	0.0158835
ENSRNOG00000013922	Dok2	290361	1.20163	0.0387198
ENSRNOG00000010064	Abcc4	170924	0.593844	0.000453995
ENSRNOG00000009470	Flnb	306204	-0.417926	0.0118224
ENSRNOG00000008986	Diaph3	290396	0.501838	0.00824563
ENSRNOG00000000341	Nid2	302248	0.686574	0.00206168
ENSRNOG00000010489	Samd4a	305826	0.797811	0.0476836
ENSRNOG00000013916	Nefm	24588	1.28011	2.34895e-14
ENSRNOG00000010890	Bmp1	83470	0.483468	0.00544689
ENSRNOG00000024703	Dock5	305987	-0.975487	1.31637e-06
ENSRNOG00000042404	Ccdc122	100360752	0.778973	0.00950601
ENSRNOG00000029273	E2f3	291105	0.451499	0.0105699
ENSRNOG00000060574	NA	NA	0.691369	0.0116524
ENSRNOG00000045553	Proser2	683460	-0.843995	0.00444285
ENSRNOG00000023278	Sec61a2	361273	0.482911	0.0118495
ENSRNOG00000016690	Idi1	89784	-0.634622	0.000295258
ENSRNOG00000018500	Frmd4a	307128	0.382211	0.0317155
ENSRNOG00000047934	NA	NA	0.376183	0.0282546
ENSRNOG00000018972	Rab18	307039	0.345025	0.0391632
ENSRNOG00000018396	Prpf18	171552	0.344288	0.0492173
ENSRNOG00000016587	Ninj1	25338	0.376158	0.0390317
ENSRNOG00000014886	Fam107b	498796	-0.432064	0.0405437
ENSRNOG00000029235	Sfmbt2	307106	0.480008	0.00727691
ENSRNOG00000016152	Dek	306817	0.460575	0.00795445
ENSRNOG00000016295	Lyzl1	364745	-1.57989	4.79303e-05
ENSRNOG00000056376	Dusp22	361242	-0.390359	0.0454662
ENSRNOG00000017917	Cdhr2	291002	-0.408856	0.0200329
ENSRNOG00000023799	Pak1ip1	361232	0.381017	0.0390317
ENSRNOG00000016585	Bmi1	307151	0.463952	0.0135093
ENSRNOG00000014049	Riok1	291061	0.640627	3.60166e-05
ENSRNOG00000019272	Gkap1	361202	0.54794	0.00207681
ENSRNOG00000047970	NA	NA	0.401977	0.0330815
ENSRNOG00000053948	NA	NA	0.5053	0.0235163
ENSRNOG00000013454	Rala	81757	0.403085	0.0287501
ENSRNOG00000052977	NA	NA	3.06797	0.0342019
ENSRNOG00000059705	Elmo1	361251	1.0653	1.04189e-11
ENSRNOG00000012040	Slc25a48	361206	-0.960472	0.0392922
ENSRNOG00000045646	NA	NA	-0.442025	0.0239857
ENSRNOG00000021752	NA	NA	0.641418	0.000212663
ENSRNOG00000017833	Actn2	291245	0.668696	0.00150974
ENSRNOG00000039265	Psmg4	689623	0.575747	0.0103231
ENSRNOG00000027938	Jcad	498764	-0.411426	0.0298096
ENSRNOG00000054978	NA	NA	-0.516062	8.82127e-05
ENSRNOG00000016998	Atxn1	25049	-0.475393	0.00307807
ENSRNOG00000014130	NA	NA	0.395149	0.0273407
ENSRNOG00000018566	Ctsl	25697	0.497614	0.00273358
ENSRNOG00000014548	Nedd9	291044	-0.608308	0.00264534
ENSRNOG00000013564	Dok3	306760	0.791186	0.00337902
ENSRNOG00000018125	Sephs1	291314	0.354566	0.0464408
ENSRNOG00000018911	Pfkfb3	117276	0.609576	0.000109203
ENSRNOG00000032328	NA	NA	-0.50711	0.0064978
ENSRNOG00000045948	Arl10	306767	0.490198	0.006554
ENSRNOG00000050478	NA	NA	-0.595425	0.0175355
ENSRNOG00000014170	Dbn1	81653	0.572591	0.000605993
ENSRNOG00000049410	Chrm3	24260	-0.59881	0.0155092
ENSRNOG00000017800	NA	NA	0.929733	0.000246975
ENSRNOG00000022146	Hist1h2af	498753	0.914979	0.0125241
ENSRNOG00000023778	Gcnt2	306860	-0.381252	0.0275233
ENSRNOG00000015212	Hspa14	307133	0.399381	0.0390144
ENSRNOG00000017459	C1ql3	680404	0.61907	0.0440467
ENSRNOG00000010731	Gpm6a	306439	1.74894	6.14029e-28
ENSRNOG00000026336	Tmem255b	290877	-0.929059	0.000298077
ENSRNOG00000018233	Gas6	58935	-0.736214	4.16297e-06
ENSRNOG00000019009	Arrdc2	306344	-0.761663	7.25309e-05
ENSRNOG00000029903	Spock3	306404	0.590659	0.0016506
ENSRNOG00000010748	Mtus1	306487	-0.51033	0.00345132
ENSRNOG00000010758	Lpar2	498609	1.06711	0.00574189
ENSRNOG00000012333	Kbtbd11	306617	0.456349	0.00403241
ENSRNOG00000013961	Ghitm	290596	0.680947	1.11367e-05
ENSRNOG00000059962	NA	NA	0.875477	0.0160486
ENSRNOG00000023614	Hsh2d	100360518	1.12996	0.00179035
ENSRNOG00000012878	Atp7b	24218	-0.724735	0.00073752
ENSRNOG00000033386	Itih1	306251	-1.21444	0.0218756
ENSRNOG00000011881	Slc25a15	306574	0.422327	0.0309521
ENSRNOG00000020155	Mapk8	116554	0.366376	0.0387758
ENSRNOG00000033528	Tll1	678743	-0.576154	0.0015559
ENSRNOG00000018781	Map1s	290640	0.518941	0.000443231
ENSRNOG00000000111	Coprs	290925	0.55471	0.0196568
ENSRNOG00000042690	Zmat4	684961	0.594785	0.00204846
ENSRNOG00000013215	Dctd	290741	0.530208	0.00864679
ENSRNOG00000017369	Mustn1	290553	1.03381	0.000910376
ENSRNOG00000020622	Cilp2	306356	0.601037	0.0015063
ENSRNOG00000010502	Fbxo8	306436	0.417596	0.023135
ENSRNOG00000016050	Fgfr1	79114	-0.537706	0.0132557
ENSRNOG00000019741	Isyna1	290651	-0.350636	0.0435716
ENSRNOG00000017231	Adam9	290834	-0.455663	0.0143656
ENSRNOG00000012601	Leprotl1	361160	0.397874	0.021934
ENSRNOG00000011416	Vegfc	114111	0.842024	0.000675304
ENSRNOG00000049949	Hapln4	361129	-0.40774	0.0178893
ENSRNOG00000038933	Spcs3	680782	-0.441669	0.0128314
ENSRNOG00000011474	Ppp1r3b	192280	0.376298	0.0293557
ENSRNOG00000014745	Pdha1l1	685778	-0.677941	8.82127e-05
ENSRNOG00000011293	Hpf1	290706	0.453442	0.0170488
ENSRNOG00000027245	Tdrp	498662	0.684711	6.06595e-05
ENSRNOG00000012263	Cnot7	306492	0.516502	0.00181523
ENSRNOG00000053026	Shcbp1	364648	0.432245	0.025031
ENSRNOG00000013541	Sh2d4a	306376	-0.899695	0.0476836
ENSRNOG00000038375	H2az1-ps1	100360145	0.586575	0.00416265
ENSRNOG00000054322	NA	NA	1.79326	9.61289e-11
ENSRNOG00000013167	Hmgb2	29395	0.428343	0.0190076
ENSRNOG00000017956	Golga7	361171	0.449313	0.00829843
ENSRNOG00000020229	Homer3	29548	0.382064	0.0255462
ENSRNOG00000019518	Pde4c	290646	-0.422929	0.0351158
ENSRNOG00000021966	Il17rd	498576	-0.777608	0.0210555
ENSRNOG00000018764	B3gnt3	290638	-0.971812	5.02318e-11
ENSRNOG00000061160	Htra4	306564	0.516057	0.0152689
ENSRNOG00000011992	Slc18a1	25693	-0.499438	0.00762839
ENSRNOG00000019222	Tfdp1	361178	0.379074	0.0328875
ENSRNOG00000015426	Purg	361162	0.661451	0.0015264
ENSRNOG00000059865	Dnah12	252959	1.02727	7.25259e-07
ENSRNOG00000015182	Ppp2cb	24673	0.379734	0.0319907
ENSRNOG00000019559	Eaf1	306261	0.471969	0.00829843
ENSRNOG00000019727	NA	NA	0.543257	0.0015264
ENSRNOG00000010475	Casp3	25402	0.403015	0.0471665
ENSRNOG00000011431	Mfhas1	306508	0.410165	0.0142571
ENSRNOG00000019572	Lsm4	290647	0.413958	0.0390317
ENSRNOG00000020345	Slc25a42	689414	-0.392798	0.0476161
ENSRNOG00000017051	Stimate	361110	0.566926	0.000820061
ENSRNOG00000046132	NA	NA	0.708336	0.00116649
ENSRNOG00000013330	Cdhr1	93662	-0.886071	1.31981e-08
ENSRNOG00000011775	Mfap3l	306424	-0.575033	0.00782096
ENSRNOG00000029598	Robo2	84409	0.425838	0.0227692
ENSRNOG00000001701	Cbr3	304078	0.580959	0.00660928
ENSRNOG00000051204	Dop1b	304077	-0.372127	0.0281673
ENSRNOG00000053301	LOC685767	685767	0.4175	0.0494612
ENSRNOG00000002141	Cd200	24560	0.549383	0.00957004
ENSRNOG00000002052	Ccdc80	64387	1.55673	0.00402775
ENSRNOG00000001992	Atp6v1a	685232	0.520452	0.000735998
ENSRNOG00000060348	Zdhhc23	363783	0.468874	0.0148518
ENSRNOG00000038868	Iqcb1	303915	0.453048	0.0105188
ENSRNOG00000001956	Dzip3	303963	0.416107	0.0192658
ENSRNOG00000023107	Yeats2	498112	0.468309	0.00815125
ENSRNOG00000002471	Polq	288079	0.525155	0.0106485
ENSRNOG00000050978	NA	NA	0.694922	0.00390802
ENSRNOG00000001833	Mcm4	29728	0.377837	0.031216
ENSRNOG00000002104	Scaf4	245924	0.403278	0.0273407
ENSRNOG00000002026	Dnajc28	360699	0.521371	0.0429792
ENSRNOG00000001931	Fgf12	170630	0.723669	0.0143376
ENSRNOG00000029614	Robo1	58946	1.32175	5.1161e-05
ENSRNOG00000001843	Bcl6	303836	-0.664397	0.032538
ENSRNOG00000001958	Ift57	303968	0.349808	0.0446505
ENSRNOG00000025787	Spag6l	360747	1.42981	0.00147017
ENSRNOG00000037909	Ppm1f	287931	0.364961	0.0437333
ENSRNOG00000001706	Kalrn	84009	-0.608597	0.000140486
ENSRNOG00000002496	Stxbp5l	288080	0.564277	0.00177649
ENSRNOG00000002032	Ifngr2	360697	0.477869	0.000608791
ENSRNOG00000023917	RGD1565297	498088	1.02433	0.0212778
ENSRNOG00000001893	LOC100362453	100362453	0.931138	0.025577
ENSRNOG00000046283	Tmem41a	681708	0.366764	0.0353633
ENSRNOG00000050713	NA	NA	-3.34872	0.0204075
ENSRNOG00000061038	Myh15	303965	1.57154	7.34654e-07
ENSRNOG00000001884	Ranbp1	360739	0.544377	0.00261364
ENSRNOG00000030840	Cadm2	360687	0.454713	0.0355831
ENSRNOG00000001599	Rwdd2b	304132	0.406151	0.0493745
ENSRNOG00000024040	Mb21d2	498100	0.549274	0.00298206
ENSRNOG00000027888	Cmss1	288176	0.505555	0.0116039
ENSRNOG00000023334	Parp14	303903	-0.572684	0.000148447
ENSRNOG00000001608	Nxpe3	681096	0.545649	0.0155771
ENSRNOG00000054912	LOC120095812	120095812	1.1316	0.00884751
ENSRNOG00000054334	Abhd10	303953	-2.73332	1.02963e-08
ENSRNOG00000001859	Sdf2l1	680945	-0.881964	6.16204e-07
ENSRNOG00000001647	Ets2	304063	0.486309	0.00267951
ENSRNOG00000028895	NA	NA	-0.724444	0.00784328
ENSRNOG00000001874	Slc7a4	303787	-0.833317	1.53764e-08
ENSRNOG00000001644	Tmem30c	288175	1.404	0.00274368
ENSRNOG00000019536	Smim3	286910	0.505235	0.0321191
ENSRNOG00000015113	Mocos	361300	-0.702799	0.00276178
ENSRNOG00000039596	Prob1	689207	0.572788	0.0403796
ENSRNOG00000050949	Ttc39c	686179	0.427484	0.0346042
ENSRNOG00000053223	NA	NA	0.71031	0.0117421
ENSRNOG00000011853	Mbd2	680172	0.572137	0.000227391
ENSRNOG00000017333	Syt4	64440	0.556878	0.00128828
ENSRNOG00000026108	Tcof1	291571	0.404517	0.0346914
ENSRNOG00000017215	Ark2n	307249	0.512281	0.00100235
ENSRNOG00000020467	NA	NA	0.683834	0.00198482
ENSRNOG00000020072	Pcdhb9	680047	1.27065	0.0246718
ENSRNOG00000019525	Hspa9	291671	0.542129	0.00061294
ENSRNOG00000000157	Atg12	361321	0.372527	0.044953
ENSRNOG00000043304	Apcdd1	689616	0.412992	0.0365362
ENSRNOG00000018305	St8sia3	25547	-0.413155	0.00600243
ENSRNOG00000015401	Mapk4	54268	0.399176	0.0320931
ENSRNOG00000027469	NA	NA	0.514401	0.0376179
ENSRNOG00000015035	Myo7b	498834	-0.452393	0.0151423
ENSRNOG00000047213	Gnpda1	683570	0.386544	0.0172965
ENSRNOG00000014585	Cfap53	364899	0.858707	2.22064e-05
ENSRNOG00000027066	Stk32a	364858	1.65257	7.22478e-22
ENSRNOG00000020468	Stard4	291699	-0.921596	6.19324e-11
ENSRNOG00000024952	Atp8b1	291555	-0.464798	0.00406292
ENSRNOG00000014104	Myo5b	25132	0.563586	0.00177649
ENSRNOG00000047924	Zbtb7c	679155	-1.03123	1.48375e-05
ENSRNOG00000013622	RGD1560813	498894	0.537515	0.0310853
ENSRNOG00000013774	Lmnb1	116685	0.437878	0.0105818
ENSRNOG00000045604	NA	NA	1.36257	0.0425281
ENSRNOG00000013867	Fgf1	25317	-1.08385	8.8798e-13
ENSRNOG00000020084	Pcdhb5	291654	0.610019	0.000722229
ENSRNOG00000019976	Spata24	291676	0.80779	0.010991
ENSRNOG00000003541	Pggt1b	81746	0.369044	0.0388967
ENSRNOG00000017610	Nedd4l	291553	-0.503694	0.00105914
ENSRNOG00000026023	Taf4b	291773	0.434836	0.0147754
ENSRNOG00000015971	Slc12a2	83629	0.59282	0.000167007
ENSRNOG00000017116	Zfp532	307362	0.358946	0.0298952
ENSRNOG00000016250	Ammecr1l	307526	0.46436	0.0106841
ENSRNOG00000042682	NA	NA	0.514625	0.00406292
ENSRNOG00000022691	St8sia5	364901	0.861126	0.0373593
ENSRNOG00000020095	Pcdhb3	291656	0.935335	1.25858e-05
ENSRNOG00000043219	Fbn2	689008	0.559335	0.00629451
ENSRNOG00000013654	Cbln2	291388	0.970252	0.00569999
ENSRNOG00000015383	Asxl3	307555	0.669355	0.00904397
ENSRNOG00000038784	Piezo2	307380	1.44422	0.000191448
ENSRNOG00000019826	Sil1	291673	0.441106	0.0144954
ENSRNOG00000018992	Dpysl3	25418	0.776021	5.4405e-05
ENSRNOG00000020062	Pcdhb6l	108348233	0.736965	0.0073341
ENSRNOG00000011989	Vat1l	361414	1.10069	3.40548e-06
ENSRNOG00000010744	Nrp1	246331	-0.51343	0.00215806
ENSRNOG00000015397	Cpne7	361433	0.694785	0.0436745
ENSRNOG00000016234	Ciapin1	307649	0.405224	0.0132557
ENSRNOG00000018268	Hhip	291936	1.72334	3.24077e-19
ENSRNOG00000022524	Tango6	307816	-0.489233	0.0166951
ENSRNOG00000024212	Tent4b	307745	0.459762	0.00278127
ENSRNOG00000014963	Adgrg1	260326	-0.440918	0.0143998
ENSRNOG00000056656	NA	NA	-0.466961	0.0309521
ENSRNOG00000060013	NA	NA	1.82129	5.01188e-07
ENSRNOG00000059362	Has3	266805	0.502189	0.0059623
ENSRNOG00000016479	Plekhg4	307796	0.928999	0.016119
ENSRNOG00000013907	Sall1	307740	0.404753	0.0474768
ENSRNOG00000013376	Mvd	81726	-0.477325	0.00797932
ENSRNOG00000013216	Usb1	307643	0.384274	0.0456835
ENSRNOG00000025796	Brme1	304654	0.469249	0.0218756
ENSRNOG00000051986	Plcg2	29337	1.06173	9.27245e-05
ENSRNOG00000000010	Cbln1	498922	0.719715	0.000722229
ENSRNOG00000049784	Tsnax	64028	0.62974	0.000105325
ENSRNOG00000014723	Cbfa2t3	361431	-0.554427	0.000748557
ENSRNOG00000018445	Agt	24179	-0.491311	0.00416265
ENSRNOG00000061623	NA	NA	-0.795765	1.18828e-06
ENSRNOG00000042838	NA	NA	0.39099	0.0260551
ENSRNOG00000020406	Tmed6	291991	-0.95541	0.022428
ENSRNOG00000057732	NA	NA	0.717518	0.0462829
ENSRNOG00000014336	Mcm5	291885	0.370049	0.0457393
ENSRNOG00000011422	Atmin	315037	0.51547	0.000625359
ENSRNOG00000049370	NA	NA	0.464416	0.0170488
ENSRNOG00000015438	Ces1e	29225	-0.80585	0.00175465
ENSRNOG00000042353	Mlkl	690743	-0.655296	0.00203342
ENSRNOG00000019943	Slc7a6	307811	0.42236	0.0183305
ENSRNOG00000005115	Asf1b	304648	-0.411283	0.042667
ENSRNOG00000014948	Osgin1	171493	-0.731483	0.00234139
ENSRNOG00000017500	Mtss2	307845	0.399709	0.0176751
ENSRNOG00000013481	Cdh11	84407	-0.864871	0.000928433
ENSRNOG00000016245	Neto2	307757	0.822469	4.77522e-07
ENSRNOG00000033226	NA	NA	-0.777205	2.23888e-07
ENSRNOG00000011991	Slc10a7	291942	-0.351448	0.039237
ENSRNOG00000014117	Hmox1	24451	0.710992	0.000145435
ENSRNOG00000018582	Exosc6	307850	0.562356	0.00153124
ENSRNOG00000049334	Atp2c2	171496	-0.705628	0.000202518
ENSRNOG00000020391	Nip7	192180	0.439437	0.0254876
ENSRNOG00000018909	Arv1	292097	0.535523	0.00872243
ENSRNOG00000003149	Farsa	288917	0.422887	0.036184
ENSRNOG00000015084	Necab2	170928	0.570059	0.0041974
ENSRNOG00000019326	Cfdp1	292027	0.474378	0.00731307
ENSRNOG00000011296	Cenpn	361416	0.414726	0.0255723
ENSRNOG00000000781	Rnf39	171387	0.508935	0.0194272
ENSRNOG00000062018	NA	NA	0.710493	0.0413054
ENSRNOG00000022283	Lhfpl5	294303	0.789907	6.8246e-05
ENSRNOG00000000513	Mapk14	81649	0.363281	0.0494921
ENSRNOG00000000517	Kctd20	294307	0.370338	0.0184353
ENSRNOG00000000523	Ppil1	309651	0.41177	0.0298096
ENSRNOG00000033389	Susd2	294335	-0.716332	0.000281032
ENSRNOG00000050410	Snrpd3	687711	0.452585	0.0158568
ENSRNOG00000000596	Fyn	25150	0.828131	2.3064e-07
ENSRNOG00000000463	Col11a2	294279	1.00466	3.73662e-05
ENSRNOG00000000418	NA	NA	0.604971	0.00148714
ENSRNOG00000000459	Psmb9	24967	-0.773506	0.000481606
ENSRNOG00000000878	Slc44a4	294255	-0.628945	0.00141807
ENSRNOG00000000456	Psmb8	24968	-0.594181	0.0420548
ENSRNOG00000048725	Lsm2	684148	0.364469	0.0425281
ENSRNOG00000058852	NA	NA	-0.698519	0.028011
ENSRNOG00000000860	Vwa7	309611	-0.725432	0.000266602
ENSRNOG00000000795	RT1-N3	24750	0.599738	0.0246718
ENSRNOG00000000777	RT1-S3	294228	-0.752756	4.05539e-05
ENSRNOG00000000439	Ager	81722	0.797665	0.000922149
ENSRNOG00000000440	Pbx2	406164	0.546074	0.00116649
ENSRNOG00000048579	Psors1c2	686254	1.23331	0.00177649
ENSRNOG00000039658	G4	406868	-0.682365	0.00047356
ENSRNOG00000047706	RT1-CE2	414779	-0.416039	0.048827
ENSRNOG00000000471	B3galt4	171079	-0.601878	0.0322766
ENSRNOG00000000473	Pfdn6	309629	0.792907	6.42179e-05
ENSRNOG00000000477	Daxx	140926	0.404717	0.0381463
ENSRNOG00000000397	Ccar1	361849	0.456548	0.00945475
ENSRNOG00000022523	Fkbp5	361810	0.550966	0.00076574
ENSRNOG00000061544	Spock2	361840	-0.899842	1.72853e-12
ENSRNOG00000000576	Anapc16	100360936	0.575654	0.00141125
ENSRNOG00000000567	Unc5b	60630	0.884255	3.3052e-07
ENSRNOG00000000800	Man1a1	294410	0.688567	0.000476843
ENSRNOG00000061835	NA	NA	-0.794299	0.000297728
ENSRNOG00000001216	Trpm2	294329	-0.556333	0.000502167
ENSRNOG00000030109	Kpna5	294392	0.720896	0.000707513
ENSRNOG00000000529	Pim1	24649	0.4299	0.0222041
ENSRNOG00000000645	Reep3	294375	0.446843	0.0075451
ENSRNOG00000050210	NA	NA	-0.599795	0.00286223
ENSRNOG00000001254	Col6a2	361821	1.01781	0.0170488
ENSRNOG00000001222	Ube2g2	294331	0.40871	0.030804
ENSRNOG00000023109	Icoslg	499415	0.386362	0.044152
ENSRNOG00000001189	Sik1	59329	-1.9818	9.8467e-50
ENSRNOG00000026110	Scml4	309859	-0.680459	0.0043177
ENSRNOG00000048682	Zwint	257644	0.572373	0.000575456
ENSRNOG00000000532	Cmtr1	309656	0.365265	0.0257273
ENSRNOG00000033087	Cdh23	114102	-0.682593	0.000136134
ENSRNOG00000038489	NA	NA	0.566592	0.00172651
ENSRNOG00000000588	Slc16a10	170566	-0.645036	3.40497e-05
ENSRNOG00000024751	Macroh2a2	361844	0.481533	0.00963066
ENSRNOG00000000415	Asf1a	294408	0.459463	0.00960856
ENSRNOG00000001482	Gtf2ird2	288606	0.379712	0.0422822
ENSRNOG00000000925	Psph	304429	0.580825	0.0045341
ENSRNOG00000023919	Nipsnap2	498174	0.527689	0.00331228
ENSRNOG00000001235	Gna12	81663	-0.358803	0.0485914
ENSRNOG00000000985	Cpsf4	304277	0.451408	0.0126224
ENSRNOG00000000989	Bud31	89819	0.427725	0.0228389
ENSRNOG00000048580	Trip6	686323	0.548142	0.0353633
ENSRNOG00000001312	Pdgfa	25266	0.533938	0.00203342
ENSRNOG00000001349	Mcm7	288532	0.448601	0.00841155
ENSRNOG00000000692	Ung	304577	0.473093	0.00530999
ENSRNOG00000001347	Adam1a	56777	0.671617	6.87915e-05
ENSRNOG00000001344	NA	NA	-0.933363	0.00928218
ENSRNOG00000024264	Amz1	304317	-0.452901	0.00557982
ENSRNOG00000059703	NA	NA	0.929178	0.00611107
ENSRNOG00000001425	Sh2b2	114203	0.583381	0.000218783
ENSRNOG00000033220	Oas1b	246268	-0.466957	0.0290333
ENSRNOG00000001419	Cldn15	304388	0.621883	0.00548963
ENSRNOG00000001325	Il3ra	246144	0.432232	0.0311718
ENSRNOG00000021611	Clip2	29264	-0.356687	0.0204075
ENSRNOG00000001130	Nos1	24598	-0.417308	0.0408426
ENSRNOG00000001324	Asmt	246281	0.828097	0.00414932
ENSRNOG00000037476	Galnt9	304571	-0.424891	0.00503208
ENSRNOG00000060153	Spry3	498159	0.709028	0.0432009
ENSRNOG00000037508	Hscb	360826	0.481883	0.0232495
ENSRNOG00000059322	N4bp2l1	498131	0.928585	0.0406868
ENSRNOG00000028892	Prr36	501795	0.452297	0.0348123
ENSRNOG00000049229	Pomp	288455	0.672226	0.0288218
ENSRNOG00000035531	Mir25	100314004	0.795767	0.0137239
ENSRNOG00000001062	NA	NA	0.533385	0.00170335
ENSRNOG00000000979	NA	NA	0.620811	0.000467551
ENSRNOG00000001422	Col26a1	685612	-1.44524	0.000273239
ENSRNOG00000030579	Zfp853	102555274	0.710493	0.00102687
ENSRNOG00000001057	NA	NA	0.467605	0.00471443
ENSRNOG00000001128	Tesc	288689	-0.568127	0.00091571
ENSRNOG00000037566	NA	NA	0.427347	0.0447832
ENSRNOG00000001259	Cux2	288665	0.419846	0.0494968
ENSRNOG00000022533	Micall2	288515	-0.378088	0.0264133
ENSRNOG00000059799	Ficd	288741	-0.356888	0.0436389
ENSRNOG00000001198	Fam222a	498193	-0.571388	0.000137135
ENSRNOG00000056017	NA	NA	0.515253	0.00921364
ENSRNOG00000001098	Pds5b	304218	0.347221	0.0464408
ENSRNOG00000060862	NA	NA	-1.08215	0.0117012
ENSRNOG00000030478	NA	NA	0.957005	3.07323e-09
ENSRNOG00000043866	NA	NA	0.649021	0.000980389
ENSRNOG00000030644	ND1	26193	0.419063	0.0497408
ENSRNOG00000030700	COX3	26204	0.409975	0.0493745
ENSRNOG00000033615	ND3	26199	0.506213	0.0244855
ENSRNOG00000029145	NA	NA	0.889857	2.10571e-06
