# Supplementary material for: TSC22D1 is a newly identified inhibitor of insulin secretion in pancreatic beta cells
Source: FEBS J. 2025 Jul 18;292(23):6307–29. doi: 10.1111/febs.70194 (PMC12699174; doi:10.1111/febs.70194)
Supplement: Supplementary file 2 — Table S2. List of transcripts differentially regulated in glucose‐stimulated control – but not in TSC22D1 knockdown cells. [file FEBS-292-6307-s001.xlsx]

## Sheet: Tabelle1
ENSEMBL	SYMBOL	entrez	log2FoldChange	padj
ENSRNOG00000015750	Wnt7b	315196	-3.73245	0.00255675
ENSRNOG00000031515	Klra2	494194	-3.53446	0.00276072
ENSRNOG00000012278	Fgf10	25443	-3.30307	0.00646599
ENSRNOG00000006170	Bach2	313125	-3.20433	0.000386481
ENSRNOG00000030018	Gzmc-ps4	120097132	-3.19797	0.0188849
ENSRNOG00000008038	Wbp2nl	688642	-3.07143	0.00933668
ENSRNOG00000008622	Creb5	500131	-3.04711	0.000528914
ENSRNOG00000009482	Emx2	499380	-3.03842	0.0166846
ENSRNOG00000037299	Smpd5	100359829	-2.97035	0.000851025
ENSRNOG00000020045	Drgx	252880	-2.86962	0.00143797
ENSRNOG00000043035	Fbxl13	100125363	-2.83439	0.0158367
ENSRNOG00000052064	Parvg	689069	-2.71964	0.0145169
ENSRNOG00000023476	Slc16a5	690212	-2.70238	5.22e-05
ENSRNOG00000058916	Ccdc65	362994	-2.66934	0.000104172
ENSRNOG00000028533	Cimip1	689618	-2.61758	0.0194133
ENSRNOG00000042596	Spata31f1	100361292	-2.57034	0.0271932
ENSRNOG00000000142	Plxdc2	361282	-2.52997	0.0441511
ENSRNOG00000018163	Ipcef1	361474	-2.52086	0.0227956
ENSRNOG00000011471	Fgf9	25444	-2.50662	0.00472014
ENSRNOG00000009434	Inhca	315963	-2.49192	4.96e-05
ENSRNOG00000026861	Zscan18	499083	-2.48723	0.00589135
ENSRNOG00000013261	Vax2	64572	-2.47326	0.0210524
ENSRNOG00000042360	Treml4	680862	-2.43679	0.00958354
ENSRNOG00000056084	LOC120099525	120099525	-2.29324	0.00698241
ENSRNOG00000054879	Zic2	361096	-2.22455	0.0225059
ENSRNOG00000058609	Palmd	310811	-2.13336	0.04501
ENSRNOG00000037668	Ccdc162	102554658	-2.13135	8.12e-07
ENSRNOG00000024221	Mettl24	499465	-2.12704	0.00356567
ENSRNOG00000048169	Tuba8	500377	-2.10308	0.0123396
ENSRNOG00000052748	LOC120094881	120094881	-2.0333	0.0271261
ENSRNOG00000039906	Abo3	65270	-2.02755	0.00461084
ENSRNOG00000058966	LOC120101229	120101229	-1.98947	0.0199998
ENSRNOG00000028774	Vgll3	498038	-1.95686	0.00951701
ENSRNOG00000060616	LOC120095428	120095428	-1.9378	0.0454454
ENSRNOG00000027542	C1h10orf90	100302465	-1.8813	0.00462324
ENSRNOG00000035459	Mir336	100314219	-1.86879	0.0268159
ENSRNOG00000021285	Celsr1	300128	-1.84272	0.0285887
ENSRNOG00000056238	LOC120100200	120100200	-1.83837	0.0436361
ENSRNOG00000028423	Otop1	305427	-1.73705	0.0446159
ENSRNOG00000004939	Ttll6	287646	-1.72805	0.00363915
ENSRNOG00000021220	Cpxm1	296156	-1.67425	0.0217266
ENSRNOG00000001333	Azgp1	25294	-1.64448	0.0253008
ENSRNOG00000014578	Fxyd4	64190	-1.62281	0.045125
ENSRNOG00000016917	Clcn1	25688	-1.61593	0.0398341
ENSRNOG00000012108	Thsd1	364630	-1.60351	4.86e-05
ENSRNOG00000049150	Psma6-ps5	108349090	-1.57247	0.00197995
ENSRNOG00000018752	Clcf1	365395	-1.5602	3.13e-05
ENSRNOG00000025608	Lrat	64047	-1.5466	0.0282088
ENSRNOG00000052487	Snord73b	120101225	-1.52768	0.00389765
ENSRNOG00000036856	Rnf223	680874	-1.52508	0.00921789
ENSRNOG00000028751	Nxf3	302591	-1.48396	0.0315584
ENSRNOG00000000034	Nuak2	289419	-1.47984	0.0148478
ENSRNOG00000018820	Plac8l1	364853	-1.46135	0.0253066
ENSRNOG00000004141	Vasn	679921	-1.43552	0.00635161
ENSRNOG00000007865	Ephb1	24338	-1.41626	0.00129283
ENSRNOG00000008138	Jhy	315578	-1.41021	0.0224165
ENSRNOG00000015781	Ndst3	295430	-1.40548	0.000310693
ENSRNOG00000013389	Rgs7bp	294715	-1.40449	0.0255679
ENSRNOG00000021795	Fam227a	300074	-1.37177	0.0491692
ENSRNOG00000052415	Gstt2	29487	-1.35502	0.0136942
ENSRNOG00000016758	Loxl2	290350	-1.35127	0.00783871
ENSRNOG00000022943	Dgka	140866	-1.34191	0.000326201
ENSRNOG00000050647	Hspa1a	24472	-1.33001	0.00066108
ENSRNOG00000010388	Slco1a3	80899	-1.30909	0.00198723
ENSRNOG00000012847	Scgb1c1	309100	-1.29303	0.0102967
ENSRNOG00000010065	Dgkh	361076	-1.27888	7.57e-05
ENSRNOG00000051990	LOC120102774	120102774	-1.25804	0.0255387
ENSRNOG00000021812	Scx	680712	-1.25273	0.000939627
ENSRNOG00000024073	Syce1	502372	-1.24583	0.0243821
ENSRNOG00000020246	Myl9	296313	-1.24479	0.0469275
ENSRNOG00000022941	LOC102549852	102549852	-1.22043	0.0446381
ENSRNOG00000010486	Mpp4	58808	-1.21454	0.000953181
ENSRNOG00000020349	Rab3il1	171452	-1.20485	2.06e-06
ENSRNOG00000019096	Hsd17b3	117182	-1.1683	0.0363962
ENSRNOG00000056162	Mrfap1	282585	-1.16634	0.037673
ENSRNOG00000012083	St6galnac2	303692	-1.16464	0.0357156
ENSRNOG00000023587	Dhtkd1	361272	-1.14316	0.000573762
ENSRNOG00000017511	Dcdc2	291130	-1.13995	0.0164711
ENSRNOG00000021086	Dtx4	293774	-1.13346	0.00222344
ENSRNOG00000007625	B3galt1	366064	-1.1298	9.1e-05
ENSRNOG00000009412	Lrch1	502020	-1.11367	3.48e-09
ENSRNOG00000013906	Gpat2	296130	-1.09707	0.031575
ENSRNOG00000028036	Adamts7	315879	-1.07849	0.0130761
ENSRNOG00000009955	Plch1	310463	-1.07394	0.00684676
ENSRNOG00000003067	Npffr2	78964	-1.06255	0.00882703
ENSRNOG00000010791	Ripor3	688510	-1.06196	0.0190937
ENSRNOG00000008849	Guca2a	25656	-1.04993	0.0340759
ENSRNOG00000019744	Prr16	361327	-1.04545	0.0118343
ENSRNOG00000008697	Ccn3	81526	-1.02899	0.00101229
ENSRNOG00000030981	Scnn1b	24767	-1.02677	0.0211174
ENSRNOG00000051585	Snora22c	120096112	-0.98974	0.00858335
ENSRNOG00000047631	Eef1akmt3	679247	-0.983239	0.0140238
ENSRNOG00000013937	Ankrd34c	300889	-0.970161	0.00741196
ENSRNOG00000012655	Adamts6	361886	-0.964857	0.0234164
ENSRNOG00000020557	Ryr1	114207	-0.944692	0.00015524
ENSRNOG00000011918	Vsx2	171360	-0.940099	0.00284162
ENSRNOG00000009589	Angptl7	102552055	-0.933404	0.0258887
ENSRNOG00000001224	Itgb2	309684	-0.93315	0.0101192
ENSRNOG00000010349	Ghrl	59301	-0.931247	0.000178232
ENSRNOG00000013959	Skor1	315748	-0.920356	7.53e-05
ENSRNOG00000007003	Mei1	315162	-0.912233	0.0219771
ENSRNOG00000011285	Zdhhc22	299211	-0.903412	0.000182529
ENSRNOG00000013408	Npas2	316351	-0.903078	0.0391341
ENSRNOG00000008062	Dqx1	680434	-0.886045	1.27e-06
ENSRNOG00000054765	Renbp	81759	-0.879872	0.00246721
ENSRNOG00000049862	Rnf157	688272	-0.876286	1.23e-05
ENSRNOG00000051600	Ly49s3	266768	-0.875283	0.0443996
ENSRNOG00000020344	Sntb2	689421	-0.869169	7.93e-06
ENSRNOG00000055598	Mir568	100314178	-0.868743	0.0266029
ENSRNOG00000024111	Cage1	306872	-0.866343	0.00528957
ENSRNOG00000042519	Peak1	315686	-0.85052	3.8e-08
ENSRNOG00000029386	RT1-N2	360323	-0.847709	0.0168306
ENSRNOG00000026807	Ttc41	362863	-0.846491	0.0185619
ENSRNOG00000059961	Rapgef3	59326	-0.827717	0.0294815
ENSRNOG00000032946	Pdzd7	293996	-0.82732	0.00106658
ENSRNOG00000048138	Zfp566	502316	-0.824716	0.010584
ENSRNOG00000026845	Fam81b	309925	-0.822363	0.0350677
ENSRNOG00000009886	Fkbp14	362366	-0.822289	0.022328
ENSRNOG00000057012	Snord95	120095393	-0.817556	0.0075485
ENSRNOG00000003813	Kcnk10	65272	-0.81695	0.00666224
ENSRNOG00000055259	Phldb3	308431	-0.811757	6.95e-07
ENSRNOG00000014838	Glipr2	679819	-0.805766	0.000560398
ENSRNOG00000055908	Snora28	120093420	-0.80256	0.00234121
ENSRNOG00000010019	Cimip2a	311797	-0.800342	0.0204862
ENSRNOG00000050831	Vom2r35	292615	-0.798921	0.034096
ENSRNOG00000020694	Icam5	313785	-0.797132	0.0389793
ENSRNOG00000015383	Asxl3	307555	-0.789647	0.009216
ENSRNOG00000026286	Nhlrc1	364682	-0.781664	1.6e-06
ENSRNOG00000000522	Cpne5	309650	-0.781612	0.000244591
ENSRNOG00000009205	Lmo4	362051	-0.780972	9.07e-08
ENSRNOG00000006827	Tmem198b	500762	-0.77556	0.00351425
ENSRNOG00000017401	Tmco4	500573	-0.774764	0.00045369
ENSRNOG00000020927	Tulp2	361576	-0.76206	0.0261663
ENSRNOG00000029449	Ror1	362550	-0.753466	0.022235
ENSRNOG00000014678	Fzd5	317674	-0.732394	0.00591775
ENSRNOG00000008862	Abcg4	300664	-0.731659	0.00727335
ENSRNOG00000001653	St3gal6	304023	-0.730363	1.04e-06
ENSRNOG00000030537	Slc26a11	360670	-0.721128	0.00296872
ENSRNOG00000002783	Serpinc1	304917	-0.717193	0.00213931
ENSRNOG00000027839	Ptk2b	50646	-0.716386	2.55e-05
ENSRNOG00000042289	Plcxd2	363781	-0.71528	0.00139824
ENSRNOG00000006110	Jph1	297748	-0.713234	0.000462222
ENSRNOG00000008507	Cradd	314756	-0.712178	0.0335313
ENSRNOG00000008428	Drd2	24318	-0.710454	5.4e-06
ENSRNOG00000026435	Arid3a	314616	-0.710449	1.92e-06
ENSRNOG00000013670	Pax3	114502	-0.709211	0.0472802
ENSRNOG00000025512	Mettl17	305845	-0.708676	0.000111101
ENSRNOG00000020714	Trpm4	171143	-0.706431	0.00376496
ENSRNOG00000045838	Hps1	114638	-0.694135	4.94e-06
ENSRNOG00000026132	Trdmt1	291324	-0.690512	1.79e-05
ENSRNOG00000023566	Vwa3b	501126	-0.689348	0.0485351
ENSRNOG00000008798	Pipox	303272	-0.686931	0.0204434
ENSRNOG00000004719	Pp2d1	316157	-0.685324	0.00128104
ENSRNOG00000014448	Bmal1	29657	-0.684258	1.21e-05
ENSRNOG00000052607	Snora12	120100467	-0.683332	0.000967074
ENSRNOG00000022983	Trim17	64702	-0.67694	0.0251019
ENSRNOG00000019036	Ldhd	307858	-0.673453	0.0003621
ENSRNOG00000052405	Cdh4	114588	-0.664522	0.000487717
ENSRNOG00000019830	Hsd17b1	25322	-0.664194	0.0210428
ENSRNOG00000004613	Gpm6b	192179	-0.658829	0.000135559
ENSRNOG00000023337	Sema3a	29751	-0.655992	0.00728193
ENSRNOG00000026604	Cercam	296616	-0.646678	0.0343571
ENSRNOG00000028832	Sorcs3	294043	-0.645899	0.00722605
ENSRNOG00000046607	Cited4	114491	-0.645563	0.010563
ENSRNOG00000032516	Cks1l	681162	-0.644079	0.0199214
ENSRNOG00000018111	Slc12a5	171373	-0.635363	0.00149802
ENSRNOG00000007237	Id2	25587	-0.634409	0.00605707
ENSRNOG00000031607	RT1-O1l1	120093125	-0.633271	0.0334627
ENSRNOG00000008632	Invs	313228	-0.631768	6.58e-05
ENSRNOG00000002593	Esrrg	360896	-0.62815	0.0114955
ENSRNOG00000007947	Fam13a	362378	-0.627683	0.0357883
ENSRNOG00000015797	Neurl2	311633	-0.627265	0.0293328
ENSRNOG00000048951	RT1-CE15	414789	-0.626727	0.0401464
ENSRNOG00000054751	Lmbrd2	499539	-0.625535	0.000119967
ENSRNOG00000030151	Thsd7a	500032	-0.624597	0.000324008
ENSRNOG00000023034	Spmip10	498870	-0.620243	0.017695
ENSRNOG00000035596	Mir207	100314253	-0.620226	0.0377297
ENSRNOG00000009198	Rab6b	363123	-0.618028	0.000474121
ENSRNOG00000011908	Asxl2	313922	-0.614126	0.000112448
ENSRNOG00000052062	Tut4	313481	-0.613478	0.000190705
ENSRNOG00000010556	Intu	108348166	-0.612577	0.00191837
ENSRNOG00000008291	Thumpd2	313851	-0.609604	0.000546958
ENSRNOG00000003068	Mrnip	497895	-0.609546	0.000972108
ENSRNOG00000020450	Slc26a6	301010	-0.607104	0.00032347
ENSRNOG00000019508	Wars2	690654	-0.605394	0.000281085
ENSRNOG00000004823	Dock4	366608	-0.603614	0.0110116
ENSRNOG00000024907	Tnrc6b	192178	-0.602401	0.000125667
ENSRNOG00000015117	Lrrc39	691307	-0.600009	0.00111638
ENSRNOG00000021525	Nbeal1	689253	-0.599789	0.0122006
ENSRNOG00000006986	2700097O09Rikl	314128	-0.598402	0.029915
ENSRNOG00000014274	Trit1	362586	-0.595972	3.77e-05
ENSRNOG00000015088	Prune2	293823	-0.595759	0.00132303
ENSRNOG00000004731	Ano3	311287	-0.594929	0.0104206
ENSRNOG00000006513	Borcs6	497934	-0.593571	0.000562433
ENSRNOG00000025278	Scai	690538	-0.593432	0.00535711
ENSRNOG00000009761	Tmod1	25566	-0.592665	0.00373656
ENSRNOG00000015035	Myo7b	498834	-0.591969	0.00283422
ENSRNOG00000011241	Tfdp2	300947	-0.591598	0.0025778
ENSRNOG00000010275	Slc17a9	362287	-0.59145	2.23e-05
ENSRNOG00000027451	Mettl25	314798	-0.591161	0.000315829
ENSRNOG00000013491	Setx	362096	-0.591043	0.00034331
ENSRNOG00000025079	Hycc2	316415	-0.586501	0.00482452
ENSRNOG00000038459	Ulk3	691171	-0.586341	0.00602728
ENSRNOG00000043085	Clstn2	171394	-0.584286	0.000214569
ENSRNOG00000020383	Dapk3	64391	-0.583824	9.66e-05
ENSRNOG00000037124	Fam227b	296118	-0.583125	0.0129653
ENSRNOG00000009533	Erich3	295528	-0.581029	0.00894096
ENSRNOG00000016878	Plppr5	310812	-0.580222	0.000293108
ENSRNOG00000013176	Far1	293173	-0.580056	0.00015136
ENSRNOG00000012920	Col9a1	305104	-0.580017	0.0012407
ENSRNOG00000055499	Grid1	79219	-0.57984	0.00035456
ENSRNOG00000029022	Zfp112	308420	-0.576688	0.00735496
ENSRNOG00000018170	Slc27a1	94172	-0.573962	0.000305725
ENSRNOG00000001111	Brca2	360254	-0.57272	0.01337
ENSRNOG00000057315	Kcnh3	27150	-0.571883	0.000278803
ENSRNOG00000010940	Acad11	315973	-0.569203	0.0112561
ENSRNOG00000019575	Rell2	361313	-0.568761	0.0258192
ENSRNOG00000032659	Plcl1	84587	-0.56322	0.00125837
ENSRNOG00000023107	Yeats2	498112	-0.562396	0.000298909
ENSRNOG00000016299	Klf4	114505	-0.561355	0.0129502
ENSRNOG00000016813	Tia1	312510	-0.560535	0.000373938
ENSRNOG00000008463	Rundc3b	688590	-0.56042	0.000149205
ENSRNOG00000024272	Ino80d	316440	-0.558574	0.00142983
ENSRNOG00000012185	Zfyve21	362789	-0.558475	0.000253883
ENSRNOG00000010566	Cep44	290722	-0.558399	0.00113141
ENSRNOG00000032364	Tbcel	315591	-0.557915	0.0139951
ENSRNOG00000049430	Mpv17	360463	-0.556871	0.000899726
ENSRNOG00000057815	Ccdc191	288106	-0.556367	0.00382532
ENSRNOG00000019528	Plekhg6	100362241	-0.556351	0.000630038
ENSRNOG00000014305	Fbxo42	362646	-0.554763	9.08e-05
ENSRNOG00000005420	Abcg8	155192	-0.553988	0.0302214
ENSRNOG00000016573	Dgat2	252900	-0.553684	0.000143399
ENSRNOG00000000925	Psph	304429	-0.553606	0.000123693
ENSRNOG00000006264	Itfg2	362441	-0.553028	0.000331716
ENSRNOG00000013777	Rnf166	365022	-0.552797	0.000233721
ENSRNOG00000007090	Cacna1c	24239	-0.551352	0.000382805
ENSRNOG00000030443	Rab9a	84589	-0.550405	0.000986025
ENSRNOG00000016180	Pdp1	54705	-0.549242	0.000235619
ENSRNOG00000009910	Swap70	293410	-0.549187	0.000266402
ENSRNOG00000015382	Arid5a	316327	-0.548594	0.0280179
ENSRNOG00000007887	Elk4	304786	-0.548273	0.000604551
ENSRNOG00000045647	Hax1	291202	-0.547902	0.000119687
ENSRNOG00000002075	Cnot6l	360917	-0.547048	0.000618372
ENSRNOG00000011713	C4h2orf68	691113	-0.54665	0.00711899
ENSRNOG00000004040	Abca8	303637	-0.546565	0.00492413
ENSRNOG00000016381	Ust	361450	-0.54612	0.0367503
ENSRNOG00000051440	Ppp1r12b	304813	-0.546053	0.000749468
ENSRNOG00000016112	Cd274	499342	-0.545339	0.0141469
ENSRNOG00000004810	Plcb1	24654	-0.545206	0.00076406
ENSRNOG00000020155	Mapk8	116554	-0.54472	0.000163364
ENSRNOG00000017225	Fhip2a	361774	-0.542828	0.00378559
ENSRNOG00000024016	Cyp2c6v1	293989	-0.541502	0.00482475
ENSRNOG00000010964	Akap13	293024	-0.541241	0.000314164
ENSRNOG00000017491	Carf	301446	-0.539651	0.0313319
ENSRNOG00000053288	Ank3	361833	-0.539508	0.000634061
ENSRNOG00000011696	Lifr	81680	-0.539158	0.0185166
ENSRNOG00000004314	Ppm1h	314897	-0.5391	0.000107931
ENSRNOG00000013624	Uevld	691172	-0.538653	0.00941663
ENSRNOG00000020340	Brd8	291691	-0.53767	0.000326201
ENSRNOG00000011357	Shbg	24775	-0.53679	0.0223062
ENSRNOG00000002318	Limch1	305332	-0.536398	0.00156738
ENSRNOG00000013949	Idh2	361596	-0.535441	0.000171116
ENSRNOG00000053285	Mllt6	303504	-0.533458	0.00035434
ENSRNOG00000007926	Map2k5	29568	-0.533323	0.00266348
ENSRNOG00000017191	Trim5	308906	-0.533257	0.00102432
ENSRNOG00000031540	LOC100362384	100362384	-0.532443	0.000283369
ENSRNOG00000012329	Saraf	290796	-0.531831	0.000483265
ENSRNOG00000016208	Setbp1	291423	-0.531418	0.000540027
ENSRNOG00000039807	Fam193b	498703	-0.531365	7.6e-05
ENSRNOG00000024372	Cwf19l2	362804	-0.527654	0.000576916
ENSRNOG00000008237	Unc13b	64830	-0.526658	0.00035549
ENSRNOG00000015987	Rap1gds1	310909	-0.526211	0.000403618
ENSRNOG00000007546	Asns	25612	-0.525574	0.000568358
ENSRNOG00000018520	Nsun6	307148	-0.525219	0.00116731
ENSRNOG00000025353	Ears2	361641	-0.524997	0.00234257
ENSRNOG00000022182	Rint1	296750	-0.524572	0.0011021
ENSRNOG00000004560	Cacna1b	257648	-0.524179	0.000399647
ENSRNOG00000038622	Zfp628	100359484	-0.522778	0.0377015
ENSRNOG00000017431	6430548M08Rikl	307907	-0.521956	0.0011723
ENSRNOG00000005749	Foxred2	315112	-0.521537	0.000610801
ENSRNOG00000007706	Prkaa2	78975	-0.520349	0.000743505
ENSRNOG00000017953	Gfod2	307801	-0.520058	0.00509546
ENSRNOG00000007946	Bcl2l1	24888	-0.519906	0.000393241
ENSRNOG00000046502	Lonp1	170916	-0.519455	0.000268745
ENSRNOG00000047756	Mef2a	309957	-0.518172	0.000434974
ENSRNOG00000008641	Gnpnat1	498486	-0.518016	0.000719314
ENSRNOG00000029651	Rdh16	299511	-0.517992	0.0453717
ENSRNOG00000013963	Il6st	25205	-0.517268	0.0018319
ENSRNOG00000017564	Mib2	474147	-0.51705	0.000262018
ENSRNOG00000016565	Zfp524	365179	-0.516523	0.00271106
ENSRNOG00000011550	Kcnab2	29738	-0.515309	0.0387247
ENSRNOG00000014597	Irs1	25467	-0.514468	0.00656172
ENSRNOG00000016206	Uvrag	308846	-0.514373	0.000650134
ENSRNOG00000019476	Agap1	316611	-0.513385	0.000838312
ENSRNOG00000031669	Lpp	288010	-0.51281	0.0181819
ENSRNOG00000011387	Tet3	680576	-0.511611	0.00262735
ENSRNOG00000048747	Cdk5rap3	80278	-0.511157	0.000727192
ENSRNOG00000015242	Fbxl8	498941	-0.510985	0.00713773
ENSRNOG00000018454	Apoe	25728	-0.510909	0.00570961
ENSRNOG00000056659	Mecp2	29386	-0.51079	0.00544502
ENSRNOG00000022812	Ercc5	301382	-0.509997	0.0061451
ENSRNOG00000000839	Nfkbil1	361794	-0.509325	0.000885237
ENSRNOG00000024671	Dmxl1	307429	-0.509218	0.00430608
ENSRNOG00000031247	Lekr1	361953	-0.508065	0.0495823
ENSRNOG00000060146	Six5	308406	-0.50794	0.016395
ENSRNOG00000025806	Prr3	361788	-0.506702	0.00084899
ENSRNOG00000007496	Mtmr4	287607	-0.506609	0.000338871
ENSRNOG00000043069	Sec22a	117513	-0.505343	0.000765819
ENSRNOG00000004604	Slc38a10	303740	-0.504653	0.000540027
ENSRNOG00000020617	Mus81	293678	-0.503771	0.000744473
ENSRNOG00000052795	Itpr3	25679	-0.501719	0.000418302
ENSRNOG00000017354	Zyx	114636	-0.501429	0.00750168
ENSRNOG00000014746	Dzip1l	315952	-0.501051	0.00292873
ENSRNOG00000022570	Pus7l	315264	-0.500895	0.0020412
ENSRNOG00000024482	Tnrc18	304302	-0.500265	0.00279289
ENSRNOG00000060542	Mid2	363502	-0.500155	0.00328995
ENSRNOG00000027341	Tenm2	117242	-0.49891	0.0377293
ENSRNOG00000003979	Zranb3	304761	-0.498736	0.0022116
ENSRNOG00000005393	Sertad2	498423	-0.498657	0.00498745
ENSRNOG00000012360	Gtf2h1	361580	-0.49865	0.000416345
ENSRNOG00000014903	Zfyve27	309376	-0.497289	0.000470602
ENSRNOG00000042464	Fbxo25	364637	-0.497153	0.00108866
ENSRNOG00000002579	Parm1	286894	-0.496919	0.00613647
ENSRNOG00000018674	Ntrk3	29613	-0.496425	0.010188
ENSRNOG00000009414	Creld1	312638	-0.495421	0.000420095
ENSRNOG00000003970	Tnpo2	304670	-0.49538	0.000900819
ENSRNOG00000033378	Rnf123	100190936	-0.495321	0.00280198
ENSRNOG00000028904	Vps9d1	307923	-0.494881	0.000897577
ENSRNOG00000028211	Akap17a	288526	-0.494141	0.00094199
ENSRNOG00000015440	Wrn	290805	-0.493715	0.00023452
ENSRNOG00000023920	Zfp791	100363196	-0.493711	0.0426143
ENSRNOG00000009820	Bnip3l	140923	-0.493257	0.00104616
ENSRNOG00000001276	Pcnt	309692	-0.492406	0.00161273
ENSRNOG00000026793	Nt5dc3	691922	-0.491203	0.00547373
ENSRNOG00000001094	Zfp316	304293	-0.490784	0.00347668
ENSRNOG00000018690	Rgs17	308118	-0.49074	0.00209675
ENSRNOG00000011931	Smarca2	361745	-0.490303	0.00089755
ENSRNOG00000001073	Mtrfr	498179	-0.490166	0.00424068
ENSRNOG00000021265	Cds2	114101	-0.489529	0.00259268
ENSRNOG00000019934	Paip2	361309	-0.489469	0.00144084
ENSRNOG00000058386	Golt1b	362460	-0.489209	0.00187985
ENSRNOG00000011858	Unc5d	306534	-0.48825	0.0175822
ENSRNOG00000033791	Apc2	299611	-0.487564	0.0104009
ENSRNOG00000001303	Specc1l	361828	-0.487456	0.000560634
ENSRNOG00000011956	Aktip	291906	-0.487236	0.000386192
ENSRNOG00000017057	Tbc1d22a	689443	-0.486761	0.00324442
ENSRNOG00000016255	Podxl2	297433	-0.486344	0.00226845
ENSRNOG00000060693	Catsperg	292767	-0.486116	0.0309544
ENSRNOG00000004193	Klhl12	266772	-0.485012	0.00198042
ENSRNOG00000050220	Nrxn1	60391	-0.484609	0.00565527
ENSRNOG00000007971	Wbp2	192645	-0.484337	0.00220598
ENSRNOG00000022593	Pdpr	307852	-0.482721	0.00603782
ENSRNOG00000013215	Dctd	290741	-0.482706	0.00114853
ENSRNOG00000010492	Sp2	303499	-0.481039	0.0480999
ENSRNOG00000009837	Tmem131l	679811	-0.480851	0.000788159
ENSRNOG00000017285	Tab1	315139	-0.480636	0.000799606
ENSRNOG00000018057	Mrpl2	301240	-0.480357	0.000893016
ENSRNOG00000059057	Shld2	364514	-0.479253	0.00118512
ENSRNOG00000004659	Creld2	362978	-0.477624	0.00383486
ENSRNOG00000013437	Them7	691083	-0.477458	0.0274741
ENSRNOG00000014891	Ptar1	286972	-0.476903	0.00143573
ENSRNOG00000013035	Rab33b	365793	-0.476556	0.00396809
ENSRNOG00000023403	Gtpbp3	290633	-0.47553	0.00499065
ENSRNOG00000047581	Spetex2el1	689268	-0.474904	0.0175134
ENSRNOG00000019365	Ablim3	307395	-0.474146	0.0173977
ENSRNOG00000010064	Abcc4	170924	-0.473571	0.000758124
ENSRNOG00000028358	Edem3	289085	-0.47307	0.00155222
ENSRNOG00000007575	Plppr1	298062	-0.472543	0.0056481
ENSRNOG00000020996	Vps51	120097389	-0.472191	0.00108256
ENSRNOG00000011391	Rbsn	312562	-0.472072	0.00191454
ENSRNOG00000011852	Myo6	315840	-0.471758	0.000875864
ENSRNOG00000005101	Mia2	100912115	-0.471604	0.00203365
ENSRNOG00000016551	Bcl2l11	64547	-0.471402	0.000769696
ENSRNOG00000000007	Gad1	24379	-0.471339	0.00295975
ENSRNOG00000019063	Fbxo38	307390	-0.471216	0.0048801
ENSRNOG00000011295	Anapc2	296558	-0.470922	0.00187879
ENSRNOG00000029447	Epc2	362132	-0.470343	0.00256857
ENSRNOG00000008553	Mthfr	362657	-0.47024	0.0107581
ENSRNOG00000004145	Prorsd1	289864	-0.467731	0.0174453
ENSRNOG00000011490	Angptl8	100361444	-0.467636	0.00104538
ENSRNOG00000008830	Nfe2l1	360610	-0.467057	0.00143739
ENSRNOG00000007829	Lactb2	297768	-0.466888	0.0016008
ENSRNOG00000003428	Rufy3	360921	-0.466607	0.000684657
ENSRNOG00000032437	Pard3	81918	-0.466465	0.000527162
ENSRNOG00000010591	Kdm5a	312678	-0.465673	0.000935396
ENSRNOG00000031506	LOC120102993	120102993	-0.465115	0.000928071
ENSRNOG00000009267	B3gnt2	305571	-0.464694	0.00265079
ENSRNOG00000025497	Fbxl6	362941	-0.464667	0.00185405
ENSRNOG00000009972	Rara	24705	-0.4645	0.0108143
ENSRNOG00000004424	Rabif	304807	-0.464228	0.0189515
ENSRNOG00000037620	Mob3c	313511	-0.464074	0.00659749
ENSRNOG00000009812	Sbf2	691042	-0.463909	0.000697678
ENSRNOG00000000826	Flot1	64665	-0.463249	0.001993
ENSRNOG00000014872	Sec24d	310843	-0.462157	0.00181686
ENSRNOG00000060597	Syf2	170933	-0.462062	0.00172172
ENSRNOG00000006534	Crbn	297498	-0.462029	0.00718389
ENSRNOG00000009653	Numb	29419	-0.460559	0.0293328
ENSRNOG00000020869	mrpl9	310653	-0.460377	0.00544502
ENSRNOG00000013506	Zfand6	293067	-0.458579	0.00210788
ENSRNOG00000050437	Bod1l1	207118	-0.458363	0.00502777
ENSRNOG00000019354	Ptch1	89830	-0.458284	0.00360976
ENSRNOG00000025832	Zer1	311842	-0.457263	0.0023732
ENSRNOG00000003590	Tom1l2	360537	-0.457114	0.00563022
ENSRNOG00000015230	Ermard	361485	-0.45693	0.00369502
ENSRNOG00000011148	Ssr3	81784	-0.456733	0.00112376
ENSRNOG00000008088	Btbd3	311462	-0.456285	0.00182186
ENSRNOG00000005633	Zbtb49	305428	-0.455055	0.00335925
ENSRNOG00000014084	Sp1	24790	-0.454843	0.00304819
ENSRNOG00000000498	Anks1a	309639	-0.453965	0.00293235
ENSRNOG00000012558	Orc2	301430	-0.453221	0.00203759
ENSRNOG00000058133	Ppm1n	292690	-0.453181	0.0385623
ENSRNOG00000039091	Pnpla8	314075	-0.453107	0.00282809
ENSRNOG00000004146	Coro7	192276	-0.452965	0.0159233
ENSRNOG00000052572	Aff2	293922	-0.451685	0.0124063
ENSRNOG00000010352	Dnajc3	63880	-0.451137	0.00600866
ENSRNOG00000001891	Gnb1l	680266	-0.450509	0.0181958
ENSRNOG00000006965	Aff4	303132	-0.449953	0.00249953
ENSRNOG00000011016	Slc7a2	64554	-0.449748	0.0104008
ENSRNOG00000013045	Setd7	689954	-0.448988	0.011424
ENSRNOG00000014251	Capn5	171495	-0.448111	0.00161759
ENSRNOG00000021886	B4galt7	364675	-0.447986	0.00277359
ENSRNOG00000004359	Wars1	314442	-0.447885	0.00365387
ENSRNOG00000030830	Mex3d	299613	-0.447844	0.00623282
ENSRNOG00000019555	Arap1	361617	-0.447081	0.00585768
ENSRNOG00000032192	Cfap97	306469	-0.446729	0.0262546
ENSRNOG00000018232	Srf	501099	-0.446492	0.00253359
ENSRNOG00000060912	Qars1	290868	-0.445479	0.00287338
ENSRNOG00000016545	Ift140	100362124	-0.445217	0.00401636
ENSRNOG00000014665	Dhdds	298541	-0.444271	0.00253113
ENSRNOG00000011404	Chkb	29367	-0.443384	0.00471431
ENSRNOG00000008890	Slc18a2	25549	-0.443351	0.0383851
ENSRNOG00000039969	Dsc2	291760	-0.442624	0.00660017
ENSRNOG00000018576	Rcan3	362627	-0.442322	0.00740922
ENSRNOG00000017905	Map1lc3b	64862	-0.442277	0.00182922
ENSRNOG00000031855	Actr3b	362298	-0.440523	0.0189406
ENSRNOG00000008757	Tmem218	300516	-0.44046	0.0413357
ENSRNOG00000003918	Slc25a19	303676	-0.439766	0.0115564
ENSRNOG00000020083	Scly	363285	-0.439732	0.00355234
ENSRNOG00000000465	Slc39a7	294281	-0.439595	0.00272478
ENSRNOG00000056135	Tsc22d3	83514	-0.439468	0.00696486
ENSRNOG00000011216	Tbl1xr1	365755	-0.438221	0.0114948
ENSRNOG00000010594	Spmip4	500124	-0.437951	0.0323746
ENSRNOG00000019478	Irf9	305896	-0.437511	0.0134141
ENSRNOG00000011015	Hivep2	29721	-0.43663	0.0136824
ENSRNOG00000016342	Atg10	688555	-0.436378	0.0463851
ENSRNOG00000019159	Jakmip2	307479	-0.435821	0.00612927
ENSRNOG00000002126	Ncam2	288280	-0.435452	0.0261456
ENSRNOG00000049560	Glul	24957	-0.435298	0.00342874
ENSRNOG00000012951	Kctd9	364410	-0.435257	0.00804857
ENSRNOG00000004378	Abca5	286970	-0.435182	0.00493784
ENSRNOG00000055547	Prkn	56816	-0.434952	0.0273131
ENSRNOG00000029986	Insr	24954	-0.434854	0.0101367
ENSRNOG00000019873	B3gat3	293722	-0.434197	0.00230696
ENSRNOG00000013169	Traf4	303285	-0.433857	0.00398317
ENSRNOG00000000082	Hltf	295568	-0.433579	0.00287835
ENSRNOG00000006526	Sema3c	296787	-0.433386	0.00990237
ENSRNOG00000009882	Ppp3ca	24674	-0.432603	0.00370376
ENSRNOG00000054218	Il18rap	373540	-0.432452	0.0174224
ENSRNOG00000005470	Atxn3	60331	-0.431901	0.0351236
ENSRNOG00000051470	Card9	64171	-0.429452	0.00173172
ENSRNOG00000003328	Cdip1	360480	-0.428888	0.00442715
ENSRNOG00000020580	Shfl	500956	-0.428276	0.00291423
ENSRNOG00000006653	Slc38a4	170573	-0.42827	0.00673916
ENSRNOG00000020153	Supt3h	685697	-0.427612	0.0122711
ENSRNOG00000009992	Rabggtb	25533	-0.42753	0.00325001
ENSRNOG00000000113	Elac1	307604	-0.426688	0.00851416
ENSRNOG00000003785	Usp43	100147704	-0.426398	0.00705319
ENSRNOG00000003081	Ribc1	317431	-0.426248	0.0494417
ENSRNOG00000021249	Ap5s1	499893	-0.425523	0.0224977
ENSRNOG00000018012	Tulp4	499016	-0.425148	0.00623171
ENSRNOG00000025071	Qrich1	301004	-0.425093	0.00148307
ENSRNOG00000029095	Trabd	300142	-0.425006	0.00397526
ENSRNOG00000020361	Ip6k2	59268	-0.424414	0.00569015
ENSRNOG00000025061	Spindoc	361719	-0.424125	0.0050856
ENSRNOG00000004032	Tmem94	102553252	-0.423916	0.00737371
ENSRNOG00000001222	Ube2g2	294331	-0.423405	0.00764047
ENSRNOG00000046460	Tatdn3	289378	-0.423063	0.0181704
ENSRNOG00000018532	Pcgf5	681178	-0.422935	0.0012923
ENSRNOG00000026271	Tmem245	298020	-0.422764	0.0292219
ENSRNOG00000014096	Nr3c1	24413	-0.422686	0.00737015
ENSRNOG00000001114	Wipi2	288498	-0.422315	0.00433529
ENSRNOG00000002480	Gpr137b	289287	-0.42221	0.00586822
ENSRNOG00000021359	Mtfr1	311403	-0.421515	0.00465169
ENSRNOG00000026517	Vrk3	361565	-0.421031	0.0028148
ENSRNOG00000013911	Nagk	297393	-0.419914	0.00554272
ENSRNOG00000021004	Rasip1	292912	-0.419443	0.0453325
ENSRNOG00000018586	Retreg2	363252	-0.419393	0.0092136
ENSRNOG00000001890	Txnrd2	50551	-0.419294	0.0162291
ENSRNOG00000003052	Cox18	289522	-0.419138	0.023246
ENSRNOG00000055466	Derl2	100910823	-0.418696	0.00506032
ENSRNOG00000056703	Atrx	246284	-0.418668	0.00971817
ENSRNOG00000030418	Tmem47	501569	-0.418281	0.0292211
ENSRNOG00000020347	Nup98	81738	-0.417787	0.00525564
ENSRNOG00000004131	Pkn1	29355	-0.417695	0.00773222
ENSRNOG00000007262	Ccdc134	500909	-0.417279	0.0152898
ENSRNOG00000016744	Chd6	311607	-0.417016	0.00585768
ENSRNOG00000003924	Pi4k2b	305419	-0.416888	0.0087918
ENSRNOG00000021044	Gpatch8	685233	-0.416656	0.0033259
ENSRNOG00000024849	Tor1aip2	304881	-0.416314	0.0103987
ENSRNOG00000030630	Ehmt2	361798	-0.416025	0.00384313
ENSRNOG00000009663	Apex1	79116	-0.415632	0.00517473
ENSRNOG00000007398	Zfp691	313548	-0.414794	0.0222008
ENSRNOG00000016550	Dclk2	310698	-0.414688	0.00562636
ENSRNOG00000006460	Amdhd2	302972	-0.413932	0.0102967
ENSRNOG00000018297	Ocln	83497	-0.413493	0.00606434
ENSRNOG00000024863	Fam76b	367021	-0.413323	0.0077217
ENSRNOG00000005990	Wdsub1	362137	-0.41256	0.0451443
ENSRNOG00000008331	Washc4	314690	-0.412366	0.0055092
ENSRNOG00000012178	Lmbrd1	246046	-0.411886	0.00502577
ENSRNOG00000017915	Dvl2	303251	-0.411636	0.00549876
ENSRNOG00000021026	Zfp687	100363361	-0.411413	0.00391102
ENSRNOG00000012640	Dpp7	83799	-0.410906	0.00252092
ENSRNOG00000000517	Kctd20	294307	-0.410864	0.00142482
ENSRNOG00000002289	Ildr1	303914	-0.410146	0.0148597
ENSRNOG00000005350	Pwp1	362856	-0.408921	0.00225869
ENSRNOG00000008090	Txndc12	298370	-0.408656	0.00705685
ENSRNOG00000006844	Dnajc14	114481	-0.4081	0.0115199
ENSRNOG00000007152	Bhlhe40	79431	-0.40766	0.00646298
ENSRNOG00000003350	Mospd2	363463	-0.407622	0.0176592
ENSRNOG00000014722	Raph1	363239	-0.406846	0.010369
ENSRNOG00000029220	Zmym5	305911	-0.40678	0.00950973
ENSRNOG00000017951	Ranbp9	364686	-0.405936	0.0131798
ENSRNOG00000002069	Slc35a5	498081	-0.405835	0.00647627
ENSRNOG00000034084	Ggct	362368	-0.405834	0.0227859
ENSRNOG00000043053	Zfp639	683504	-0.405828	0.018711
ENSRNOG00000018741	Zfp318	685082	-0.405206	0.0125021
ENSRNOG00000022043	Yipf2	363027	-0.405161	0.0166807
ENSRNOG00000000042	Xpr1	289424	-0.404861	0.00841771
ENSRNOG00000013574	Appl1	290537	-0.404808	0.00624629
ENSRNOG00000011625	Tnks	290794	-0.404462	0.0150412
ENSRNOG00000020230	Pias4	362827	-0.404284	0.00721008
ENSRNOG00000011728	Fto	291905	-0.403647	0.00768364
ENSRNOG00000000476	Zbtb22	309630	-0.403586	0.0180953
ENSRNOG00000046445	Rcor3	684192	-0.403462	0.0297741
ENSRNOG00000020929	Lin37	292787	-0.40302	0.00304028
ENSRNOG00000002393	Eprs1	289352	-0.402843	0.00563622
ENSRNOG00000018977	Ap3d1	314633	-0.40225	0.00698637
ENSRNOG00000042561	Cks1b	499655	-0.402003	0.0166846
ENSRNOG00000006733	Srgap2	360840	-0.401706	0.0291462
ENSRNOG00000040110	Foxn2	301676	-0.401558	0.00496936
ENSRNOG00000047194	Arl13b	304037	-0.400216	0.0221559
ENSRNOG00000015420	Stxbp1	25558	-0.399556	0.00756785
ENSRNOG00000011561	Nln	117041	-0.399484	0.0148024
ENSRNOG00000010091	Efcab14	298425	-0.399026	0.00586612
ENSRNOG00000018477	Otud4	307774	-0.398836	0.0169407
ENSRNOG00000016677	Csnk1g3	64823	-0.398713	0.0219019
ENSRNOG00000001658	Kcnj6	25743	-0.398695	0.0247356
ENSRNOG00000028090	Arhgef18	304193	-0.398294	0.0175318
ENSRNOG00000039924	Triqk	500413	-0.398109	0.0263813
ENSRNOG00000034200	Atp8a1	289615	-0.397372	0.0169743
ENSRNOG00000000901	Crcp	114205	-0.39635	0.0195261
ENSRNOG00000050206	Shank2	171093	-0.396172	0.0297337
ENSRNOG00000009739	Washc5	362919	-0.395624	0.0122924
ENSRNOG00000039024	Spice1	288111	-0.394707	0.0147869
ENSRNOG00000013023	Nop53	292624	-0.394585	0.0115511
ENSRNOG00000010526	Dennd1a	311913	-0.394506	0.02153
ENSRNOG00000012528	Zfyve19	499871	-0.393918	0.0162219
ENSRNOG00000022664	Kat7	303470	-0.393915	0.00753685
ENSRNOG00000059456	Grk3	25372	-0.393861	0.0199702
ENSRNOG00000003955	Spata7	192225	-0.393824	0.0148692
ENSRNOG00000001064	Sbno1	304470	-0.393648	0.00805983
ENSRNOG00000012473	Cflar	117279	-0.393404	0.0358935
ENSRNOG00000013314	Avl9	312371	-0.393021	0.0275291
ENSRNOG00000020889	Nucb1	84595	-0.392843	0.0123342
ENSRNOG00000007158	Qtrt1	64016	-0.3924	0.0224145
ENSRNOG00000053060	Zfc3h1	314836	-0.391992	0.0118671
ENSRNOG00000048230	Smokl3	300308	-0.391946	0.0367438
ENSRNOG00000004360	Gemin2	84404	-0.391895	0.0285001
ENSRNOG00000007894	Mpdz	29365	-0.391254	0.0158688
ENSRNOG00000000718	Cggbp1	288353	-0.391064	0.0218352
ENSRNOG00000015269	Atf7	315333	-0.390437	0.0133222
ENSRNOG00000010533	Arfip1	60382	-0.390294	0.00915535
ENSRNOG00000014237	Zfp503	305687	-0.388085	0.0254731
ENSRNOG00000014986	Ube4b	298652	-0.387873	0.013585
ENSRNOG00000011459	Rhbdf2	303690	-0.387793	0.0413727
ENSRNOG00000016352	Cbfa2t2	296293	-0.387094	0.0282549
ENSRNOG00000005149	Sacm1l	116482	-0.386673	0.00689593
ENSRNOG00000032590	Ttc28	304558	-0.386599	0.0397236
ENSRNOG00000012966	Acadl	25287	-0.386579	0.0319283
ENSRNOG00000006816	Ubr5	117060	-0.386511	0.0118183
ENSRNOG00000000392	Supv3l1	294385	-0.386494	0.0111129
ENSRNOG00000015528	Pja2	192256	-0.386258	0.0107034
ENSRNOG00000015288	Dip2c	307067	-0.385852	0.0112532
ENSRNOG00000001007	Baiap2l1	304282	-0.385573	0.00813389
ENSRNOG00000003019	Ubn1	302935	-0.384898	0.0107617
ENSRNOG00000019662	Tm6sf1	361600	-0.384332	0.0398076
ENSRNOG00000014319	Smchd1	316732	-0.383497	0.013685
ENSRNOG00000056371	Pik3ca	170911	-0.383321	0.0120959
ENSRNOG00000036663	Foxk2	303753	-0.383217	0.00877086
ENSRNOG00000012324	Mtcl3	108349256	-0.383154	0.040986
ENSRNOG00000004003	Dusp10	63995	-0.381993	0.0264861
ENSRNOG00000004013	Grip1	84016	-0.381135	0.0228162
ENSRNOG00000010421	Wdr91	312225	-0.381029	0.00578671
ENSRNOG00000027728	Ibtk	315858	-0.380627	0.0195637
ENSRNOG00000015977	Zfp609	363412	-0.380575	0.0197092
ENSRNOG00000001258	Snx8	288504	-0.380418	0.0148409
ENSRNOG00000049127	Smap1	684800	-0.379307	0.0124033
ENSRNOG00000002294	Snx29	689142	-0.379296	0.0212113
ENSRNOG00000008174	Appl2	362860	-0.379266	0.00854775
ENSRNOG00000008725	Slc37a3	312255	-0.37918	0.0127929
ENSRNOG00000018288	Ncoa6	116464	-0.379109	0.0185919
ENSRNOG00000036696	Hgs	56084	-0.378877	0.0117639
ENSRNOG00000010176	Map2k1	170851	-0.37842	0.00887259
ENSRNOG00000027455	C5h1orf50	313551	-0.377977	0.0154206
ENSRNOG00000029855	Letmd1	681352	-0.377935	0.0104789
ENSRNOG00000057806	Trpm7	679906	-0.377768	0.0189798
ENSRNOG00000018650	Ap3m2	140667	-0.377508	0.0431831
ENSRNOG00000061415	Taf1b	690450	-0.377015	0.0482752
ENSRNOG00000012975	Ggcx	81716	-0.376898	0.00931295
ENSRNOG00000047635	Tmem178b	679651	-0.376325	0.0312263
ENSRNOG00000014766	Galt	298003	-0.376047	0.0247234
ENSRNOG00000017837	Znf48	103690203	-0.37573	0.0209935
ENSRNOG00000036691	Mcrip1	360677	-0.375543	0.00685838
ENSRNOG00000007681	Brd3	362092	-0.37548	0.017594
ENSRNOG00000001300	P2rx4	29659	-0.375333	0.00809571
ENSRNOG00000049982	Pex26	297570	-0.375133	0.0114369
ENSRNOG00000050224	Stambpl1	687696	-0.374929	0.013726
ENSRNOG00000015576	Hsdl1	361418	-0.374901	0.0195319
ENSRNOG00000038044	Tsc22d2	499624	-0.374309	0.0123173
ENSRNOG00000020915	Setd2	316013	-0.374246	0.0201948
ENSRNOG00000019948	Phf20	311575	-0.373982	0.0161125
ENSRNOG00000020526	Mau2	290668	-0.373663	0.0151667
ENSRNOG00000051170	Ddx17	315133	-0.373614	0.00965509
ENSRNOG00000016698	Rnmt	291534	-0.373393	0.0105194
ENSRNOG00000009282	Nub1	296731	-0.37323	0.0200973
ENSRNOG00000037483	Ep400	304569	-0.371224	0.018075
ENSRNOG00000011619	Myo9a	171296	-0.37104	0.0291406
ENSRNOG00000029866	Dennd6b	362983	-0.370886	0.0229394
ENSRNOG00000015401	Mapk4	54268	-0.370197	0.0337457
ENSRNOG00000017849	Apbb3	117026	-0.370177	0.0177928
ENSRNOG00000013557	Lancl1	114515	-0.36993	0.0307164
ENSRNOG00000015249	Taf8	316216	-0.369873	0.0222399
ENSRNOG00000007387	Per1	287422	-0.369865	0.0209871
ENSRNOG00000011199	Parp6	300759	-0.369844	0.016946
ENSRNOG00000025818	Zxdc	362399	-0.369683	0.0236677
ENSRNOG00000024213	Golim4	310526	-0.368777	0.0125753
ENSRNOG00000020551	Bles03	266609	-0.368776	0.0252203
ENSRNOG00000008156	Tgs1	312947	-0.36869	0.0296411
ENSRNOG00000009552	Serinc3	296350	-0.368499	0.0116496
ENSRNOG00000013229	Mthfs	300886	-0.367875	0.0142646
ENSRNOG00000010536	Nr2c2	50659	-0.36783	0.0377078
ENSRNOG00000050843	Mmut	688517	-0.367505	0.0201328
ENSRNOG00000018533	Iffo1	362437	-0.367115	0.0348934
ENSRNOG00000011158	Ppp2r2a	117104	-0.366009	0.0260875
ENSRNOG00000020544	Sdr39u1	361044	-0.366004	0.0151491
ENSRNOG00000011684	Auh	361215	-0.364195	0.0200629
ENSRNOG00000018304	Lars1	291624	-0.363708	0.0207573
ENSRNOG00000048242	Txlna	682457	-0.362959	0.0105128
ENSRNOG00000003800	Rgs9	29481	-0.362763	0.0173761
ENSRNOG00000006185	Etaa1	498420	-0.362503	0.0281789
ENSRNOG00000007582	Zswim4	304655	-0.362052	0.0262475
ENSRNOG00000029885	Stag2	313304	-0.362045	0.0205599
ENSRNOG00000049828	Crlf2	171499	-0.362021	0.0145726
ENSRNOG00000000157	Atg12	361321	-0.361949	0.0242697
ENSRNOG00000020266	Eef2	29565	-0.361479	0.0151849
ENSRNOG00000010117	Eif3a	292148	-0.361452	0.0246808
ENSRNOG00000052506	Ak3	26956	-0.360615	0.012923
ENSRNOG00000061312	Phf10	292404	-0.359844	0.0129282
ENSRNOG00000011841	Map2	25595	-0.359786	0.0263975
ENSRNOG00000013339	Gmeb2	83635	-0.359707	0.0201043
ENSRNOG00000003185	Acbd3	289312	-0.359406	0.027011
ENSRNOG00000010756	Tp53	24842	-0.359045	0.0324648
ENSRNOG00000008533	Ago2	59117	-0.356955	0.0196144
ENSRNOG00000011588	Rnf146	308051	-0.356912	0.0198081
ENSRNOG00000011922	Stt3b	363160	-0.356745	0.0172712
ENSRNOG00000056156	Maco1	313618	-0.356676	0.0147873
ENSRNOG00000024335	Fastkd1	311112	-0.356392	0.0398244
ENSRNOG00000002141	Cd200	24560	-0.356121	0.0210137
ENSRNOG00000017561	Toe1	298443	-0.355902	0.0166266
ENSRNOG00000000975	Mcoln1	288371	-0.355068	0.0232416
ENSRNOG00000016998	Atxn1	25049	-0.354751	0.0424687
ENSRNOG00000008364	Cat	24248	-0.354631	0.0424881
ENSRNOG00000001061	Rilpl2	288652	-0.354609	0.0273363
ENSRNOG00000004268	Zfp386	25165	-0.352938	0.0179892
ENSRNOG00000006792	Cep57	315423	-0.352701	0.0152865
ENSRNOG00000018931	Dis3l2	367307	-0.352558	0.0465128
ENSRNOG00000002270	Hnrnpdl	305178	-0.352041	0.0170499
ENSRNOG00000010007	Srsf4	362612	-0.351869	0.0217266
ENSRNOG00000036913	Resf1	316982	-0.35175	0.0341601
ENSRNOG00000001681	Vps26c	360703	-0.351362	0.0244638
ENSRNOG00000033624	Zfp426	690895	-0.350847	0.0386155
ENSRNOG00000033688	Cep170b	500726	-0.35037	0.0397221
ENSRNOG00000030212	Cerkl	502640	-0.350301	0.0353874
ENSRNOG00000013076	Csnk1e	58822	-0.349627	0.0304297
ENSRNOG00000015257	Coro2b	300768	-0.349252	0.0406123
ENSRNOG00000015118	Cpped1	302890	-0.349094	0.0306304
ENSRNOG00000005388	Rassf3	362886	-0.347946	0.0203862
ENSRNOG00000061603	Asxl1	311553	-0.347916	0.0268128
ENSRNOG00000017841	Psme3ip1	307652	-0.347752	0.0226832
ENSRNOG00000004410	Pax6	25509	-0.347698	0.021306
ENSRNOG00000001794	Muc13	207126	-0.347464	0.0227451
ENSRNOG00000052539	Prpf40b	363000	-0.347041	0.0466074
ENSRNOG00000003178	Mageh1	367767	-0.346375	0.0299428
ENSRNOG00000008319	Yju2b	304656	-0.346095	0.0315236
ENSRNOG00000010733	Vps11	315600	-0.345959	0.0220758
ENSRNOG00000060817	Stam	498798	-0.345804	0.0302457
ENSRNOG00000019376	Zfp329	308361	-0.345669	0.0473378
ENSRNOG00000015121	N4bp1	291921	-0.345377	0.0271459
ENSRNOG00000024468	Traf3ip1	363286	-0.345328	0.0315895
ENSRNOG00000046128	Gpr108	316136	-0.345063	0.036571
ENSRNOG00000007077	Fem1b	315745	-0.344945	0.0354251
ENSRNOG00000008557	Abcb8	362302	-0.344944	0.0417151
ENSRNOG00000009971	Plekha8	500132	-0.344937	0.0384269
ENSRNOG00000022698	Vsig10	304529	-0.344814	0.0281394
ENSRNOG00000055408	Gcat	366959	-0.344524	0.038486
ENSRNOG00000047171	Rnf8	361815	-0.343529	0.0194926
ENSRNOG00000018047	Gorasp1	56082	-0.342397	0.0317132
ENSRNOG00000042728	Fbrs	691899	-0.342192	0.0315928
ENSRNOG00000021130	Abcc8	25559	-0.341724	0.0242976
ENSRNOG00000002358	Scpep1	114861	-0.341197	0.0224812
ENSRNOG00000059008	Socs7	287659	-0.339971	0.0313381
ENSRNOG00000010453	Klhl7	362303	-0.33933	0.0313657
ENSRNOG00000029178	Abcc5	116721	-0.338615	0.0319885
ENSRNOG00000016509	Usp10	307905	-0.337155	0.0237517
ENSRNOG00000019918	Coasy	287711	-0.336653	0.0331008
ENSRNOG00000022533	Micall2	288515	-0.336519	0.0342509
ENSRNOG00000004581	Zdhhc9	302808	-0.335822	0.0235652
ENSRNOG00000050790	Dcaf12	682812	-0.335418	0.0484541
ENSRNOG00000001633	Tfg	360709	-0.335239	0.0364336
ENSRNOG00000013764	Fam118a	300120	-0.334922	0.0489534
ENSRNOG00000004891	Arl14ep	311279	-0.334209	0.0341963
ENSRNOG00000016976	Clcn7	29233	-0.33353	0.0345995
ENSRNOG00000013553	Ngrn	499191	-0.333525	0.0341848
ENSRNOG00000029598	Robo2	84409	-0.333168	0.0320679
ENSRNOG00000052247	Manba	310864	-0.33302	0.0221392
ENSRNOG00000003835	Slc43a2	287532	-0.333014	0.0387926
ENSRNOG00000003329	Ppm1d	287585	-0.332998	0.0392334
ENSRNOG00000000546	Nt5dc1	294456	-0.332322	0.0259742
ENSRNOG00000002137	Aasdh	364136	-0.331981	0.0498807
ENSRNOG00000009266	Anp32b	170724	-0.331925	0.0407657
ENSRNOG00000014520	Ing1	306626	-0.330437	0.0355328
ENSRNOG00000015857	Ctsa	296370	-0.330376	0.0181674
ENSRNOG00000002899	Akap10	360540	-0.330356	0.0386155
ENSRNOG00000000519	Stk38	361813	-0.330356	0.0436832
ENSRNOG00000057813	Ift172	116475	-0.329197	0.0328665
ENSRNOG00000022373	Dennd4b	361987	-0.327982	0.0284738
ENSRNOG00000059801	Lima1	300228	-0.327929	0.0364042
ENSRNOG00000032215	Cdyl	361237	-0.327806	0.0341743
ENSRNOG00000020867	Numbl	292732	-0.327686	0.032829
ENSRNOG00000014852	Fbxo30	308283	-0.326328	0.0399601
ENSRNOG00000010298	Xbp1	289754	-0.326109	0.032496
ENSRNOG00000032395	Tfcp2	315309	-0.325588	0.0285607
ENSRNOG00000002748	Ccdc43	360637	-0.325008	0.0387502
ENSRNOG00000029912	Septin5	116728	-0.324384	0.0431694
ENSRNOG00000014997	Igf2r	25151	-0.323608	0.031772
ENSRNOG00000012939	Abca7	299609	-0.323293	0.0276252
ENSRNOG00000019708	Ctsf	361704	-0.323287	0.0364001
ENSRNOG00000019681	Pold1	59294	-0.323186	0.036022
ENSRNOG00000009716	Casc3	259170	-0.322839	0.0304581
ENSRNOG00000014463	Uri1	308537	-0.321685	0.0285887
ENSRNOG00000020853	Scap	301024	-0.321527	0.0449512
ENSRNOG00000007713	Tmcc3	314751	-0.321279	0.049458
ENSRNOG00000005492	Hpcal1	50871	-0.320694	0.0279508
ENSRNOG00000021611	Clip2	29264	-0.320667	0.046557
ENSRNOG00000050321	Zzz3	310958	-0.320144	0.0402447
ENSRNOG00000015077	Acsf3	498962	-0.320041	0.0271725
ENSRNOG00000030247	Eif4ebp3	100365872	-0.319667	0.035285
ENSRNOG00000014834	Epc1	100362678	-0.319404	0.0336324
ENSRNOG00000060410	Pcdh1	307481	-0.319286	0.0471276
ENSRNOG00000056954	Inpp5k	287533	-0.317708	0.0405029
ENSRNOG00000036852	Pcbp2	363005	-0.314792	0.0423059
ENSRNOG00000017260	Cdr2	308958	-0.31388	0.0296435
ENSRNOG00000009977	Thrap3	313591	-0.313075	0.0499345
ENSRNOG00000013718	Herc2	308669	-0.312894	0.0413727
ENSRNOG00000014564	Yipf5	361315	-0.312183	0.0334627
ENSRNOG00000022455	Cptp	313771	-0.311475	0.0384927
ENSRNOG00000023053	Ice1	306665	-0.310727	0.0377235
ENSRNOG00000019175	Ercc6l2	361197	-0.310535	0.047341
ENSRNOG00000030408	Dnajb12	294513	-0.310115	0.0423965
ENSRNOG00000014844	Kif21a	300158	-0.308686	0.0486475
ENSRNOG00000012534	Mfsd10	305449	-0.308176	0.0411048
ENSRNOG00000002914	Trmt1	288914	-0.307806	0.0424454
ENSRNOG00000018011	Tasor2	361269	-0.307548	0.0489234
ENSRNOG00000012035	Rnf181	297337	-0.30418	0.0410188
ENSRNOG00000046000	Clasrp	499390	-0.303157	0.048049
ENSRNOG00000052256	Dact3	499088	-0.30169	0.0339273
ENSRNOG00000014576	Dock3	315992	-0.301425	0.0417915
ENSRNOG00000052963	Brox	305031	-0.299744	0.0453717
ENSRNOG00000011614	Tmcc1	312654	-0.298512	0.0472462
ENSRNOG00000013948	Zc3hav1	252832	-0.298362	0.0494496
ENSRNOG00000043150	Arfgap1	246310	-0.295656	0.0381211
ENSRNOG00000010780	Dlc1	58834	-0.294118	0.0459157
ENSRNOG00000003041	Smg6	287522	-0.291367	0.0477725
ENSRNOG00000000130	Dnajb5	313811	-0.288162	0.0445484
ENSRNOG00000029370	Abhd3	291793	0.400132	0.0441162
ENSRNOG00000034093	Hsc70-ps1	494559	0.409604	0.0333224
ENSRNOG00000008610	Mbip	362740	0.417239	0.0353529
ENSRNOG00000049236	Myh9	25745	0.481074	0.0396367
ENSRNOG00000031003	Zfp764	102553866	0.481098	0.0142346
ENSRNOG00000049517	Tnfaip3	683206	0.500139	0.0341393
ENSRNOG00000031275	Sms-ps2	690027	0.532508	0.0434163
ENSRNOG00000014992	M6pr	312689	0.550657	0.00535408
ENSRNOG00000051487	Kremen1	114107	0.552307	0.0294815
ENSRNOG00000018464	Lipt1	316342	0.578098	0.0395451
ENSRNOG00000060982	LOC120099454	120099454	0.57854	0.0392394
ENSRNOG00000006114	Cfap69	100910867	0.634818	0.00484485
ENSRNOG00000043410	Cfap300	654482	0.640786	0.0155966
ENSRNOG00000011508	Zc3h12b	296864	0.649495	0.0170197
ENSRNOG00000042975	Tmem45a	100911041	0.652554	0.0334627
ENSRNOG00000011253	Trmt9b	306504	0.672608	0.0148335
ENSRNOG00000002053	Fras1	289486	0.681543	0.0102594
ENSRNOG00000012584	Aamdc	361606	0.690018	0.00378413
ENSRNOG00000009571	Wipf3	259242	0.710414	0.0489638
ENSRNOG00000002345	Rasgef1b	100361238	0.718385	0.033545
ENSRNOG00000056913	LOC120095461	120095461	0.718462	0.0139951
ENSRNOG00000007443	Jag1	29146	0.719184	0.029513
ENSRNOG00000023931	Ggn	292765	0.721466	0.044349
ENSRNOG00000016957	Igfbp2	25662	0.79299	0.0171354
ENSRNOG00000000055	Fcrl6	305103	0.839517	0.0209878
ENSRNOG00000011376	Bbof1	500693	0.883417	0.0287135
ENSRNOG00000061215	Crym	117024	0.898412	0.0366813
ENSRNOG00000031960	LOC102548369	102548369	0.902328	0.0433406
ENSRNOG00000021023	Mag	29409	0.939316	0.0384844
ENSRNOG00000001193	Hsf2bp	499413	0.953425	0.0285678
ENSRNOG00000016647	Pla2g2c	29387	0.96674	0.0154807
ENSRNOG00000009243	Oaf	315594	0.977888	0.0101322
ENSRNOG00000058981	LOC120098360	120098360	0.978763	0.0439909
ENSRNOG00000020124	Lrrc51	293156	0.985774	0.0050166
ENSRNOG00000014893	Dnai3	292165	0.995837	0.0320468
ENSRNOG00000001893	Ppp2cal1	100362453	0.996096	0.00954794
ENSRNOG00000005111	Nutm1	366153	1.01195	0.0447032
ENSRNOG00000002085	Spmap2l	498350	1.06447	0.0468039
ENSRNOG00000007290	Atp1a2	24212	1.0938	0.000963045
ENSRNOG00000014923	Ifitm5	293617	1.10891	0.00416478
ENSRNOG00000056599	Snora53	120094011	1.11689	0.0122596
ENSRNOG00000009191	Ccm2l	311550	1.11716	0.0153328
ENSRNOG00000019181	Synpo	60324	1.14729	0.0035263
ENSRNOG00000018693	Asgr1	24210	1.18514	0.0376709
ENSRNOG00000055844	LOC120093957	120093957	1.20161	0.0155972
ENSRNOG00000025108	Ankrd35	365881	1.22387	0.0193835
ENSRNOG00000011271	Mcc	307449	1.22571	0.00552363
ENSRNOG00000019573	Lcat	24530	1.23675	0.00407809
ENSRNOG00000007918	Tbxas1	24886	1.25697	0.0263377
ENSRNOG00000020832	C2cd4d	100363111	1.301	0.000765819
ENSRNOG00000015285	Lrp4	83469	1.3014	0.0230296
ENSRNOG00000000502	Def6	309642	1.30273	0.0179048
ENSRNOG00000016199	Hoxc9	368178	1.31112	0.0132862
ENSRNOG00000004317	Vipr2	29555	1.38298	0.027322
ENSRNOG00000032913	Rasl2-9	751812	1.41345	0.0322175
ENSRNOG00000061471	Snord48	120099062	1.44034	0.0247387
ENSRNOG00000060153	Spry3	498159	1.46929	0.00104447
ENSRNOG00000037199	Spink8	301016	1.51312	0.0469502
ENSRNOG00000007266	C8h11orf65	315665	1.53252	0.00131627
ENSRNOG00000020129	Cdh3	116777	1.58555	0.0364717
ENSRNOG00000001739	Meltf	288038	1.59196	0.00611825
ENSRNOG00000020781	Tbcb	292777	1.59397	0.0301923
ENSRNOG00000023614	Hsh2d	100360518	1.63071	0.0423854
ENSRNOG00000018310	Eno4	292138	1.63328	0.0488492
ENSRNOG00000002797	Gpr156	260430	1.63585	0.0469354
ENSRNOG00000017220	Tcirg1	293650	1.69041	0.00175234
ENSRNOG00000007687	Sema7a	315711	1.6978	0.0269469
ENSRNOG00000022331	Ccdc78	302996	1.70363	0.00282181
ENSRNOG00000021206	Plaat3	24913	1.71843	0.0142545
ENSRNOG00000010929	Tcam1	59305	1.72331	0.0332545
ENSRNOG00000029814	Prtn3	314615	1.74053	0.000743054
ENSRNOG00000058938	Camkv	79011	1.8244	0.0234699
ENSRNOG00000018792	Tekt4	302991	1.8828	0.00270628
ENSRNOG00000016225	Fgd3	361223	1.89038	0.0159753
ENSRNOG00000001980	Ugt2b35	83808	1.91304	0.020485
ENSRNOG00000007189	Ttc22	298300	1.92615	0.024175
ENSRNOG00000010994	Has1	282821	1.96369	0.0285197
ENSRNOG00000000323	Prdm1	309871	1.96687	0.0381211
ENSRNOG00000010467	Cpa5	408212	1.96882	0.00724487
ENSRNOG00000036829	Nckap1l	315348	2.02914	0.00418802
ENSRNOG00000036690	Ppp1r27	287881	2.05899	0.0390909
ENSRNOG00000000158	Cdo1	81718	2.11101	0.000480658
ENSRNOG00000053003	LOC120094946	120094946	2.13292	0.0374344
ENSRNOG00000017118	P4ha3	361612	2.1412	0.00132837
ENSRNOG00000033741	Ankrd34a	295283	2.14543	0.00156951
ENSRNOG00000011612	Tdo2	64206	2.16765	0.0106689
ENSRNOG00000016525	Susd3	306810	2.19943	0.040261
ENSRNOG00000011568	Rspo3	498997	2.21056	0.0193861
ENSRNOG00000006860	Itk	363577	2.34924	0.0253883
ENSRNOG00000005652	Cntn4	116658	2.37832	0.00163637
ENSRNOG00000026600	Caps2	366891	2.37903	0.00497844
ENSRNOG00000045585	Dpy19l2	300461	2.42137	0.0305057
ENSRNOG00000031222	Magec2l1	317593	2.4261	0.024792
ENSRNOG00000031211	Acsm5	361637	2.46937	0.0464126
ENSRNOG00000014385	Wnt2b	116466	2.47725	0.00225751
ENSRNOG00000031593	Nanos3	288909	2.50275	0.0284125
ENSRNOG00000012891	Mdh1b	316444	2.52272	0.00227499
ENSRNOG00000035546	Mir421	100314066	2.61346	0.0327271
ENSRNOG00000039350	Gng13	685451	2.62963	0.013171
ENSRNOG00000008351	C15h8orf58	361066	2.68871	0.00669373
ENSRNOG00000021060	Fam187b	689048	2.7038	0.0427221
ENSRNOG00000048118	Ankra2	294679	2.76238	0.031839
ENSRNOG00000051837	Nwd2	289633	2.77001	0.00810269
ENSRNOG00000025601	Topaz1	301075	2.77419	0.0350016
ENSRNOG00000059350	Ppp1r3a	500036	2.9054	0.0399601
ENSRNOG00000004601	Hao1	311446	2.90545	0.0212806
ENSRNOG00000009888	Timm8b	64372	2.96683	0.0242876
ENSRNOG00000024412	LOC108350588	108350588	2.96684	0.0201698
ENSRNOG00000013610	Chrna5	25102	2.99218	0.00181757
ENSRNOG00000009912	Fgr	79113	3.02573	0.0179892
ENSRNOG00000003737	Best2	364973	3.08227	0.0267819
ENSRNOG00000035480	Mir21	100314000	3.10276	0.000981944
ENSRNOG00000052510	Wnt10a	316527	3.13675	0.0167984
ENSRNOG00000018480	Capn9	116694	3.13679	0.00855591
ENSRNOG00000010696	Neil2	305957	3.22976	0.00200651
ENSRNOG00000002462	B9d1	287383	3.29415	0.0215646
