# Supplementary material for: TSC22D1 is a newly identified inhibitor of insulin secretion in pancreatic beta cells
Source: FEBS J. 2025 Jul 18;292(23):6307–29. doi: 10.1111/febs.70194 (PMC12699174; doi:10.1111/febs.70194)
Supplement: Supplementary file 3 — Table S3. List of transcripts differentially regulated in glucose‐stimulated TSC22D1 – but not in control knockdown cells. [file FEBS-292-6307-s003.xlsx]

## Sheet: Tabelle1
ENSEMBL	SYMBOL	entrez	log2FoldChange	padj
ENSRNOG00000045686	Nfs1	84594	-3.77319	0.00349435
ENSRNOG00000015125	Spsb2	297592	-3.51428	0.00133847
ENSRNOG00000019728	Itgam	25021	-3.35146	0.00539282
ENSRNOG00000025420	Cmtm2a	307616	-3.2557	0.00794044
ENSRNOG00000019120	Hmgcs2	24450	-3.25337	0.0019669
ENSRNOG00000009922	Prlhr	246075	-3.13865	0.00303282
ENSRNOG00000047225	Tma7	679747	-3.02734	0.0305005
ENSRNOG00000056350	LOC120102093	120102093	-2.9738	5.72e-06
ENSRNOG00000011542	Coa8	299341	-2.9341	0.0196213
ENSRNOG00000014156	Fut7	296564	-2.83846	0.0236821
ENSRNOG00000015133	Kmt2a	315606	-2.83843	0.0278234
ENSRNOG00000052832	LOC120100391	120100391	-2.8369	0.0281146
ENSRNOG00000017867	C19h16orf86	498943	-2.79104	0.00168957
ENSRNOG00000027847	Nxpe2	100363350	-2.78379	0.0143948
ENSRNOG00000042327	Mroh2b	361902	-2.66183	0.00429257
ENSRNOG00000045743	Etnppl	687071	-2.56117	0.0208473
ENSRNOG00000021796	C10h16orf89	287059	-2.55632	0.0309452
ENSRNOG00000023863	Gpr139	293545	-2.55431	0.0434643
ENSRNOG00000055286	Yif1b	292768	-2.54722	0.0227907
ENSRNOG00000055772	LOC120101290	120101290	-2.52523	0.0497722
ENSRNOG00000004149	Mgat4c	299756	-2.43112	0.00638987
ENSRNOG00000046475	Mir148a	104795669	-2.41035	0.0228814
ENSRNOG00000013554	Treml2	680844	-2.29977	0.0212898
ENSRNOG00000032063	Gfral	501023	-2.29207	0.0339149
ENSRNOG00000046862	Armcx1	501619	-2.24557	0.00363454
ENSRNOG00000054334	Abhd10	303953	-2.19154	0.0411608
ENSRNOG00000005954	Il5ra	114103	-2.15835	0.0443585
ENSRNOG00000023440	Phex	25512	-2.14369	0.0362732
ENSRNOG00000014574	Entpd1	64519	-2.11478	0.0328312
ENSRNOG00000014226	Plch2	313756	-2.06829	0.017731
ENSRNOG00000047085	Lrrtm2	685472	-2.06418	0.0174496
ENSRNOG00000039323	Dgkk	367745	-1.97456	7.26e-05
ENSRNOG00000008168	Wnt5b	282582	-1.95736	5.15e-05
ENSRNOG00000000091	Smad9	85435	-1.956	0.0246819
ENSRNOG00000001296	P2rx7	29665	-1.84932	0.00570277
ENSRNOG00000054764	Flt3	140635	-1.83455	0.0319019
ENSRNOG00000004484	Commd5	245974	-1.79907	0.00066613
ENSRNOG00000049942	C16h10orf71	498579	-1.79669	0.0439235
ENSRNOG00000057701	Myom1	316740	-1.76434	0.00104119
ENSRNOG00000047413	Cby2	498572	-1.73353	0.000697839
ENSRNOG00000042726	RGD1560775	501031	-1.72811	0.0400664
ENSRNOG00000020706	Kcnn3	54263	-1.63217	0.00513879
ENSRNOG00000012932	Ccdc146	499980	-1.58264	0.000763795
ENSRNOG00000054736	Vom2r16	690691	-1.57992	0.0345527
ENSRNOG00000014414	Qrfpr	310327	-1.54317	0.000781561
ENSRNOG00000005206	Kcnq3	29682	-1.54242	0.00415447
ENSRNOG00000027480	Tmem116	690442	-1.40535	0.0278873
ENSRNOG00000028384	Npepl1	311671	-1.32808	0.00833984
ENSRNOG00000011225	LOC120098139	120098139	-1.32801	0.0144081
ENSRNOG00000053875	Nacad	289786	-1.31617	0.0317242
ENSRNOG00000005043	Cpeb2	360949	-1.30499	0.0455832
ENSRNOG00000061153	Hrh3	85268	-1.29884	0.0366376
ENSRNOG00000033445	Ccdc171	502957	-1.26325	0.0170763
ENSRNOG00000020072	Pcdhb9	680047	-1.24015	0.037899
ENSRNOG00000051714	LOC120102625	120102625	-1.10546	0.0432459
ENSRNOG00000022009	Mzb1	291675	-1.07591	0.00405368
ENSRNOG00000041492	Mir1249	100526607	-1.05101	0.0311672
ENSRNOG00000049615	Fam228b	100363146	-1.01339	0.00280005
ENSRNOG00000018076	Fmo5	246248	-1.01329	0.0338466
ENSRNOG00000028668	Slc28a2	60423	-0.983779	0.00719466
ENSRNOG00000025110	Vwa3a	293449	-0.977094	0.0484102
ENSRNOG00000030091	Dusp14	360580	-0.938797	0.00810635
ENSRNOG00000006753	Tgm3	366189	-0.910928	0.0334462
ENSRNOG00000023557	Mab21l4	501185	-0.891507	0.000303065
ENSRNOG00000010326	Col20a1	311716	-0.855112	0.00583017
ENSRNOG00000042847	C10h17orf107	687707	-0.80201	0.0408344
ENSRNOG00000011262	Bicra	292622	-0.700441	0.0086741
ENSRNOG00000001004	Ncor2	360801	-0.698134	0.0127971
ENSRNOG00000000275	Fam13c	294565	-0.639611	0.0340958
ENSRNOG00000013282	Mctp1	309928	-0.609971	0.0181991
ENSRNOG00000011700	Ptprm	29616	-0.597327	0.0269082
ENSRNOG00000011132	D430041D05Rikl	100362814	-0.510657	0.0153569
ENSRNOG00000019316	Sh3bp4	64634	-0.476522	0.0185322
ENSRNOG00000025651	Ikzf5	309031	-0.470821	0.0297889
ENSRNOG00000015835	Cacna2d2	300992	-0.37291	0.0497116
ENSRNOG00000003915	Pacc1	305070	0.262637	0.0424179
ENSRNOG00000001996	Ythdc1	170956	0.27752	0.0497227
ENSRNOG00000036678	Aspscr1	691026	0.279134	0.0399346
ENSRNOG00000007478	Cry2	170917	0.284692	0.0457237
ENSRNOG00000007492	Rpn2	64701	0.286182	0.0326958
ENSRNOG00000017235	Atp6v0d1	291969	0.286953	0.0434147
ENSRNOG00000001769	Tnk2	303882	0.287052	0.037816
ENSRNOG00000000841	Ddx39b	114612	0.28771	0.0386992
ENSRNOG00000002408	Rbm47	305340	0.289066	0.0360915
ENSRNOG00000001293	Get4	288518	0.290275	0.0496519
ENSRNOG00000020272	Elapor1	362019	0.290823	0.046736
ENSRNOG00000021223	Ptpra	25167	0.291255	0.045633
ENSRNOG00000008892	Parp2	290027	0.291943	0.0363214
ENSRNOG00000020021	Brsk2	293631	0.293863	0.044723
ENSRNOG00000008696	Nopchap1	299700	0.294247	0.0401369
ENSRNOG00000007738	Hm13	311545	0.294445	0.0406065
ENSRNOG00000025481	Dctn2	299850	0.294542	0.047013
ENSRNOG00000023317	Colgalt1	290637	0.29468	0.0485072
ENSRNOG00000020668	Cpsf7	365407	0.294981	0.0409906
ENSRNOG00000013002	Gpbp1	294734	0.295147	0.0487927
ENSRNOG00000032878	Cxxc5	291670	0.295246	0.0341279
ENSRNOG00000060550	Epn2	60443	0.296657	0.0416145
ENSRNOG00000027569	Trappc9	315059	0.296748	0.0445177
ENSRNOG00000001417	Plod3	288583	0.29724	0.042881
ENSRNOG00000026502	Dscc1	299933	0.297242	0.0460097
ENSRNOG00000021492	Rbbp4	313048	0.297269	0.0351277
ENSRNOG00000027761	Htatsf1	317612	0.297354	0.0489715
ENSRNOG00000015813	Ubr2	363188	0.29789	0.0399776
ENSRNOG00000019381	Eri3	313535	0.298596	0.0366189
ENSRNOG00000007678	Zfp263	287076	0.298713	0.0377196
ENSRNOG00000013360	Prkcsh	300445	0.298876	0.0394054
ENSRNOG00000003310	Tmem63a	289318	0.299958	0.0415413
ENSRNOG00000016807	Oat	64313	0.30007	0.043362
ENSRNOG00000025076	Ecpas	313196	0.300355	0.0373369
ENSRNOG00000016923	Clptm1l	316916	0.300368	0.0431286
ENSRNOG00000002682	Zfp692	303164	0.300796	0.0384924
ENSRNOG00000008115	Arhgap11a	296060	0.301418	0.0379161
ENSRNOG00000018349	Polr1b	83582	0.30143	0.0377407
ENSRNOG00000019724	Ganab	293721	0.30152	0.0373422
ENSRNOG00000007649	Dnm2	25751	0.301727	0.0429443
ENSRNOG00000016692	Hsdl2	313200	0.302114	0.0446014
ENSRNOG00000004789	Utp25	305076	0.302503	0.0237812
ENSRNOG00000006400	Tbc1d14	360956	0.302735	0.0402005
ENSRNOG00000016539	Rab24	361208	0.302898	0.0415413
ENSRNOG00000008741	Camsap2	289400	0.303366	0.0424923
ENSRNOG00000010910	Gmeb1	500558	0.303527	0.0426341
ENSRNOG00000024930	Smim19	100362321	0.30393	0.0438053
ENSRNOG00000009325	Fuca1	24375	0.304971	0.0294703
ENSRNOG00000017824	Ncoa5	296372	0.305554	0.0373288
ENSRNOG00000019268	Pelp1	360552	0.30601	0.0372766
ENSRNOG00000043436	Micu1	365567	0.306366	0.0403131
ENSRNOG00000056647	Ascc1	294512	0.306375	0.0391485
ENSRNOG00000031325	Abi1	79249	0.306632	0.0385385
ENSRNOG00000010765	Vcl	305679	0.306968	0.0262664
ENSRNOG00000012349	Tlnrd1	308795	0.30704	0.0282931
ENSRNOG00000001294	Ift81	373066	0.307097	0.0497965
ENSRNOG00000002343	Uchl1	29545	0.307649	0.027359
ENSRNOG00000008578	Cdk16	81741	0.307715	0.0370879
ENSRNOG00000011008	Bet1	29631	0.309673	0.0481405
ENSRNOG00000006131	Mettl2	363687	0.310346	0.0406929
ENSRNOG00000006336	Fyco1	301085	0.310468	0.0437847
ENSRNOG00000018677	Akt2	25233	0.310661	0.0144706
ENSRNOG00000002823	Mapk9	50658	0.310734	0.0386475
ENSRNOG00000006895	Vps53	287535	0.31074	0.0395316
ENSRNOG00000032778	Bub1	296137	0.311211	0.0389826
ENSRNOG00000019598	Vegfa	83785	0.31135	0.0232261
ENSRNOG00000033663	P4ha2	360526	0.311759	0.038313
ENSRNOG00000016214	Agl	362029	0.31223	0.0340306
ENSRNOG00000056596	Alas1	65155	0.312287	0.0485318
ENSRNOG00000013679	Sema4d	306790	0.312792	0.0305829
ENSRNOG00000014445	Hp1bp3	313647	0.312814	0.0251821
ENSRNOG00000026474	Cad	24240	0.313073	0.0288676
ENSRNOG00000002630	Cnot8	363603	0.313127	0.0312052
ENSRNOG00000018946	Trim33	365894	0.313287	0.0404735
ENSRNOG00000011394	Kif3c	85248	0.313426	0.0443701
ENSRNOG00000051151	Gmps	295088	0.313871	0.0402698
ENSRNOG00000003855	Dnaja3	360481	0.313937	0.0310675
ENSRNOG00000023746	Tmem39b	362608	0.314046	0.0362869
ENSRNOG00000021143	Setdb1	689883	0.314053	0.0498602
ENSRNOG00000018179	Glt8d1	306253	0.314336	0.0385915
ENSRNOG00000027282	Cep68	289822	0.31451	0.0271858
ENSRNOG00000032813	Mdc1	309595	0.314593	0.0230938
ENSRNOG00000009220	Tmem17	360985	0.315249	0.0392069
ENSRNOG00000005689	Yeats4	299810	0.315371	0.0369356
ENSRNOG00000020205	Agrn	25592	0.315434	0.0363987
ENSRNOG00000005279	Ndufaf7	298748	0.316195	0.0409342
ENSRNOG00000023520	Cs	170587	0.316345	0.0244231
ENSRNOG00000015753	Epn1	117277	0.316424	0.0419731
ENSRNOG00000001086	Vps37b	288659	0.316567	0.0206001
ENSRNOG00000006130	Rab5b	288779	0.316746	0.0272829
ENSRNOG00000049142	Hdgfl2	171073	0.316978	0.0382324
ENSRNOG00000001348	Erp29	117030	0.317054	0.0398267
ENSRNOG00000007111	Nrdc	25499	0.317102	0.0212956
ENSRNOG00000000481	Cuta	294288	0.317133	0.0310113
ENSRNOG00000011904	Trappc4	367073	0.317293	0.0447164
ENSRNOG00000059793	Rab37	100364984	0.317325	0.0421743
ENSRNOG00000028227	Pbrm1	306254	0.317443	0.0389826
ENSRNOG00000013397	Foxo1	84482	0.317555	0.0296392
ENSRNOG00000015233	Etfa	300726	0.317899	0.0307394
ENSRNOG00000017195	Ctr9	293184	0.318049	0.0272241
ENSRNOG00000001272	Mcm3ap	294339	0.318065	0.0297106
ENSRNOG00000006391	Smarcad1	312398	0.318818	0.0395725
ENSRNOG00000006542	Atp6v0c	170667	0.319157	0.0424575
ENSRNOG00000038200	Rttn	291377	0.319541	0.0273528
ENSRNOG00000012098	Adcyap1r1	24167	0.3196	0.0414765
ENSRNOG00000002643	Ugdh	83472	0.319758	0.022722
ENSRNOG00000026178	Adpgk	315722	0.319801	0.0287491
ENSRNOG00000021691	Ccdc92	100036765	0.320039	0.0351798
ENSRNOG00000008870	Atf7ip	312800	0.320042	0.0302385
ENSRNOG00000012811	Spint1	311331	0.320266	0.0294399
ENSRNOG00000024808	Stk39	54348	0.320393	0.0281394
ENSRNOG00000021119	Pdcd2l	689637	0.320469	0.0399736
ENSRNOG00000020288	Slc25a20	117035	0.320642	0.0264805
ENSRNOG00000048617	Ensa	60334	0.321019	0.0412803
ENSRNOG00000012853	Tk2	291824	0.32146	0.0389605
ENSRNOG00000033206	Entpd5	314312	0.321562	0.0331971
ENSRNOG00000049244	Sepsecs	679383	0.321588	0.0366112
ENSRNOG00000003114	B4galt4	303923	0.321752	0.0441649
ENSRNOG00000017690	Ccsap	307926	0.321757	0.0486741
ENSRNOG00000054479	Zw10	363059	0.321784	0.0403719
ENSRNOG00000028113	Whamm	293057	0.321955	0.0481405
ENSRNOG00000010350	Rcan2	140666	0.32226	0.0347493
ENSRNOG00000002778	Aatf	114512	0.322296	0.04038
ENSRNOG00000028746	Gsto1	114846	0.322398	0.0298506
ENSRNOG00000012472	Pyroxd1	297708	0.322877	0.0386475
ENSRNOG00000052787	Rsl24d1	363099	0.323066	0.0271224
ENSRNOG00000013743	Sec61a1	80843	0.323296	0.0254564
ENSRNOG00000022472	Snap47	303183	0.323297	0.0339815
ENSRNOG00000001889	Comt	24267	0.323367	0.0163192
ENSRNOG00000021828	Coro1b	29474	0.323545	0.0205944
ENSRNOG00000006888	Gcfc2	312474	0.323629	0.0228091
ENSRNOG00000008102	Dph7	296550	0.323997	0.0213152
ENSRNOG00000010155	Pcm1	81740	0.324146	0.0290001
ENSRNOG00000025028	Prkdc	360748	0.324152	0.04474
ENSRNOG00000012651	Cwc22	362153	0.324224	0.0489715
ENSRNOG00000023668	Scyl1	293684	0.324658	0.0209413
ENSRNOG00000004291	Cltc	54241	0.324739	0.0210584
ENSRNOG00000003388	Cenpf	257649	0.32495	0.0494356
ENSRNOG00000010087	Zfp143	361627	0.325117	0.0393161
ENSRNOG00000008288	Akirin2	297968	0.326155	0.0182474
ENSRNOG00000007518	Nckap1	58823	0.326309	0.0313236
ENSRNOG00000021295	Rae1	362281	0.326317	0.0327761
ENSRNOG00000025034	C5h1orf174	362671	0.326438	0.0273567
ENSRNOG00000000609	Ipmk	171458	0.326494	0.0265787
ENSRNOG00000012947	Metap1	295500	0.326635	0.0297186
ENSRNOG00000013393	Eif2a	502531	0.326648	0.0229803
ENSRNOG00000016134	Msh6	100360342	0.326726	0.0272456
ENSRNOG00000009832	Slc39a14	306009	0.326768	0.0394742
ENSRNOG00000024027	Lemd3	680066	0.326885	0.0281175
ENSRNOG00000011260	Cmbl	310201	0.327217	0.0230149
ENSRNOG00000010428	Bahd1	362194	0.327328	0.0334701
ENSRNOG00000030476	Rpl9-ps31	100360449	0.327518	0.0427576
ENSRNOG00000014162	Plekhb2	301337	0.32779	0.0221483
ENSRNOG00000002203	Lin54	305171	0.327912	0.0477795
ENSRNOG00000023020	Fdx2	313786	0.328008	0.0463733
ENSRNOG00000011142	Cyb5b	80773	0.328241	0.024924
ENSRNOG00000026833	Ube4a	315608	0.329136	0.0181301
ENSRNOG00000009280	Mkrn1	296988	0.329169	0.0233979
ENSRNOG00000016109	Neurl4	303248	0.329189	0.0266978
ENSRNOG00000001115	Slc29a4	288499	0.329204	0.0183004
ENSRNOG00000030294	Eml4	313861	0.329344	0.0318972
ENSRNOG00000028129	Fktn	362520	0.329418	0.0300997
ENSRNOG00000046256	Ralgapa1	56785	0.329593	0.0300923
ENSRNOG00000010447	Tmod2	58814	0.32961	0.0210328
ENSRNOG00000005916	Ppm1a	24666	0.329798	0.0323035
ENSRNOG00000009217	Fbxo6	192351	0.330102	0.0442622
ENSRNOG00000000961	Glt1d1	304445	0.330121	0.0292181
ENSRNOG00000048101	Zfp397	100909408	0.330691	0.0473458
ENSRNOG00000001762	Pcyt1a	140544	0.33089	0.0249147
ENSRNOG00000012148	Trio	310192	0.331514	0.0415413
ENSRNOG00000001706	Kalrn	84009	0.331592	0.0276365
ENSRNOG00000018322	Picalm	89816	0.331672	0.0195736
ENSRNOG00000015632	Taf1c	361420	0.331705	0.0251611
ENSRNOG00000008912	Aqr	366163	0.332065	0.0298834
ENSRNOG00000056458	Cep290	314787	0.332227	0.0210909
ENSRNOG00000001345	Mapkapk5	498183	0.332268	0.0144492
ENSRNOG00000022938	Ap4e1	311404	0.332543	0.0387864
ENSRNOG00000051563	Giot1	171090	0.332839	0.0350665
ENSRNOG00000022870	Smad5	59328	0.333732	0.0155761
ENSRNOG00000016683	Zfp668	309002	0.334258	0.0373369
ENSRNOG00000031896	Stt3a	500972	0.33495	0.0189847
ENSRNOG00000016779	Fam120a	291019	0.335298	0.0186488
ENSRNOG00000017120	Abhd2	293050	0.335335	0.0315999
ENSRNOG00000006392	Xrcc6	25019	0.335344	0.0272419
ENSRNOG00000016585	Bmi1	307151	0.335463	0.0184685
ENSRNOG00000000981	Scarb1	25073	0.335551	0.0189538
ENSRNOG00000003594	Tmem183a	289034	0.335641	0.0216984
ENSRNOG00000008256	Mrpl38	303685	0.335749	0.0405886
ENSRNOG00000061429	Rph3al	171123	0.336194	0.0147036
ENSRNOG00000011879	Nfat5	307820	0.33632	0.0399746
ENSRNOG00000053469	Tmc6	688280	0.33655	0.0356515
ENSRNOG00000001069	Elavl1	363854	0.337007	0.0192841
ENSRNOG00000039861	Tektip1	690617	0.337035	0.0263767
ENSRNOG00000006139	Stx18	360953	0.337218	0.0366502
ENSRNOG00000001311	Rab36	690407	0.337338	0.0159198
ENSRNOG00000008944	Ext2	311215	0.337714	0.0220502
ENSRNOG00000006763	Rbm18	311902	0.337805	0.0198157
ENSRNOG00000003226	Mprip	116504	0.337901	0.0218305
ENSRNOG00000008713	Slc41a2	362861	0.337972	0.0236479
ENSRNOG00000028498	Wdr1	360950	0.338001	0.0182636
ENSRNOG00000046053	Nudt11	680248	0.338105	0.0252335
ENSRNOG00000003967	Vmp1	192129	0.338283	0.0245751
ENSRNOG00000005710	Rbm7	315634	0.338287	0.0371426
ENSRNOG00000027502	Nmi	311021	0.338289	0.0355037
ENSRNOG00000013533	Acin1	305884	0.338324	0.0151981
ENSRNOG00000020206	Ctsd	171293	0.338556	0.0121207
ENSRNOG00000000809	Atat1	361789	0.338707	0.0361843
ENSRNOG00000006025	Lamb3	305078	0.339015	0.0363498
ENSRNOG00000003794	Nmral1	287063	0.339162	0.0205217
ENSRNOG00000022778	Pphln1	366975	0.339642	0.02529
ENSRNOG00000060615	Rai1	303188	0.339666	0.0302659
ENSRNOG00000023919	Nipsnap2	498174	0.339685	0.0483939
ENSRNOG00000020567	Fibp	282837	0.339725	0.0187129
ENSRNOG00000014013	Map4k4	301363	0.340134	0.0160011
ENSRNOG00000061146	Gar1	499709	0.340427	0.0330438
ENSRNOG00000028362	Unc80	689991	0.340469	0.0424575
ENSRNOG00000010636	Coa7	298377	0.340535	0.0337613
ENSRNOG00000060340	Psme4	498433	0.340594	0.021502
ENSRNOG00000023837	Mtx3	688905	0.340822	0.0381417
ENSRNOG00000010196	Glb1	316033	0.340878	0.0312102
ENSRNOG00000013285	Imp4	316317	0.340928	0.0218038
ENSRNOG00000023816	Aph1a	365872	0.340961	0.0164977
ENSRNOG00000020717	Bod1	287173	0.341148	0.0442511
ENSRNOG00000011076	Ank2	362036	0.34139	0.0223815
ENSRNOG00000001123	Spring1	498188	0.341517	0.017373
ENSRNOG00000013660	Cog6	310411	0.341522	0.0157829
ENSRNOG00000020225	Dlgap4	286930	0.341584	0.024671
ENSRNOG00000013773	Secisbp2	79049	0.34165	0.0168296
ENSRNOG00000003542	Hcfc1r1	287097	0.342024	0.00949245
ENSRNOG00000009125	Dis3	306103	0.34219	0.0294647
ENSRNOG00000000954	Polr1d	360762	0.342968	0.0264805
ENSRNOG00000008081	Ddx27	362274	0.343108	0.0140583
ENSRNOG00000009548	Fpgt	310935	0.343284	0.0362697
ENSRNOG00000012831	Slc25a26	362403	0.343298	0.036456
ENSRNOG00000022745	C2h5orf22	310158	0.343498	0.0193669
ENSRNOG00000053932	Ddx6	500988	0.343511	0.0339648
ENSRNOG00000021025	Ppp2r5b	309179	0.343529	0.0246747
ENSRNOG00000005623	Ankmy2	314046	0.343725	0.0125624
ENSRNOG00000042274	Fbxo31	498959	0.343803	0.0169379
ENSRNOG00000000503	Ppard	25682	0.343889	0.0319344
ENSRNOG00000012356	Slc36a1	155205	0.343912	0.0292856
ENSRNOG00000000457	Tap1	24811	0.344022	0.0226707
ENSRNOG00000018760	Mpp7	307035	0.344023	0.03612
ENSRNOG00000056889	Vps33a	65081	0.344249	0.0229361
ENSRNOG00000010652	Dock6	367039	0.344398	0.0163184
ENSRNOG00000001953	Bace2	288227	0.344535	0.0176453
ENSRNOG00000011402	Isg20l2	361977	0.344588	0.023841
ENSRNOG00000005960	Vwa5al1	300608	0.344603	0.0182581
ENSRNOG00000017230	Cox15	309391	0.344608	0.0376283
ENSRNOG00000019109	Thap11	307806	0.344917	0.0199271
ENSRNOG00000005796	Ctnna1	307505	0.345111	0.0186682
ENSRNOG00000016780	Kiaa1958	100361585	0.345413	0.0305068
ENSRNOG00000048725	Lsm2	684148	0.345493	0.0319925
ENSRNOG00000012099	Tent2	361878	0.345991	0.016688
ENSRNOG00000017155	Nck2	316369	0.346025	0.0181318
ENSRNOG00000010257	Cuedc1	303419	0.346052	0.0386992
ENSRNOG00000009945	Pls1	315926	0.346196	0.0123742
ENSRNOG00000007570	Dera	690945	0.346266	0.0247703
ENSRNOG00000017553	Mief1	315141	0.34676	0.0210507
ENSRNOG00000054172	Ctnnb1	84353	0.346791	0.0123998
ENSRNOG00000048113	Cbx8	303731	0.346832	0.0200328
ENSRNOG00000005355	Ncstn	289231	0.346949	0.012262
ENSRNOG00000011636	Dennd6a	306229	0.347023	0.0296372
ENSRNOG00000002100	Srp72	498351	0.347163	0.0406432
ENSRNOG00000019108	Rmi1	306734	0.347234	0.0198592
ENSRNOG00000019971	Uba52	64156	0.347239	0.0194314
ENSRNOG00000039576	Suv39h1	302553	0.347429	0.0186021
ENSRNOG00000011555	Lrrc40	310946	0.34763	0.0184657
ENSRNOG00000006921	Rbl1	680111	0.347663	0.0414499
ENSRNOG00000004476	Wif1	114557	0.348524	0.0449242
ENSRNOG00000022877	Poldip3	315170	0.3486	0.0116553
ENSRNOG00000023258	Nfkb1	81736	0.348631	0.0205141
ENSRNOG00000016576	Carmil1	306941	0.349145	0.0209922
ENSRNOG00000014890	Mrpl43	309440	0.349294	0.0160112
ENSRNOG00000019590	Smg5	681012	0.349412	0.0108759
ENSRNOG00000055433	Trim46	310641	0.349477	0.0199176
ENSRNOG00000016912	Btf3	294680	0.349624	0.0185206
ENSRNOG00000032027	Tmem42	363171	0.349916	0.0352346
ENSRNOG00000026236	Morc3	304074	0.350096	0.0168316
ENSRNOG00000001190	Git2	304546	0.350144	0.0126304
ENSRNOG00000018566	Ctsl	25697	0.350202	0.0167701
ENSRNOG00000003649	Qsox1	84491	0.350326	0.0249665
ENSRNOG00000001833	Mcm4	29728	0.350401	0.0115648
ENSRNOG00000018697	Abcb6	140669	0.350411	0.0137721
ENSRNOG00000039284	Haus4	305882	0.350439	0.0281681
ENSRNOG00000019743	Tmem63b	363197	0.350504	0.0170429
ENSRNOG00000014829	Prmt3	89820	0.350566	0.0184111
ENSRNOG00000007036	Tgfbr1	29591	0.350878	0.0114202
ENSRNOG00000027376	Il17rc	297520	0.351141	0.0220692
ENSRNOG00000015983	Maip1	301418	0.351155	0.035914
ENSRNOG00000023589	Gpr107	311857	0.351288	0.00931362
ENSRNOG00000010896	Tprn	499749	0.351657	0.017472
ENSRNOG00000018975	Atg9a	363254	0.352072	0.0299733
ENSRNOG00000009006	Ccdc47	303606	0.352163	0.0140476
ENSRNOG00000017136	Syt17	192189	0.352205	0.0257401
ENSRNOG00000017372	Higd2a	290999	0.35237	0.0194878
ENSRNOG00000001050	Eif2ak1	27137	0.352427	0.024265
ENSRNOG00000011282	Ppp2r1a	117281	0.352499	0.00968135
ENSRNOG00000019986	Pot1	500054	0.352503	0.0181439
ENSRNOG00000022847	Dop1a	315864	0.352515	0.0167081
ENSRNOG00000014076	Mbnl1	282635	0.352729	0.0207788
ENSRNOG00000015020	Idh1	24479	0.352849	0.00949732
ENSRNOG00000000098	Rnf115	362002	0.352867	0.0115362
ENSRNOG00000032625	Zfp108	102548503	0.352889	0.0488992
ENSRNOG00000029826	Cep164	363055	0.353041	0.0151452
ENSRNOG00000012937	Wwp2	291999	0.353083	0.0204359
ENSRNOG00000042189	Rab31	246324	0.353166	0.04474
ENSRNOG00000004612	Ppp1cb	25594	0.353209	0.0187564
ENSRNOG00000025940	Mettl9	100302453	0.353236	0.0149539
ENSRNOG00000002610	Carhsp1	260416	0.353779	0.0144615
ENSRNOG00000012264	Alkbh1	362766	0.353893	0.0125993
ENSRNOG00000019482	Gnao1	50664	0.354247	0.0146701
ENSRNOG00000020386	Ash1l	310638	0.354347	0.0191854
ENSRNOG00000058898	Nedd4	25489	0.354508	0.0114098
ENSRNOG00000019165	Mrpl51	297601	0.35451	0.0117268
ENSRNOG00000028919	Zfp868	494340	0.354712	0.0430812
ENSRNOG00000025443	Map1lc3a	362245	0.354759	0.0286991
ENSRNOG00000017468	Trappc6a	680465	0.354782	0.0353887
ENSRNOG00000049484	Atp9a	84011	0.355317	0.0136184
ENSRNOG00000001313	Gnaz	25740	0.355656	0.0195613
ENSRNOG00000056721	Fancm	314172	0.355993	0.0092678
ENSRNOG00000018164	Spcs2	293142	0.356053	0.0140901
ENSRNOG00000045926	Lrrc45	688318	0.356175	0.00960367
ENSRNOG00000011799	Ccdc159	300442	0.356239	0.0489351
ENSRNOG00000016965	Anapc1	311412	0.356691	0.019585
ENSRNOG00000019423	Dvl1	83721	0.357219	0.00867471
ENSRNOG00000011146	Gyg1	81675	0.35727	0.0137724
ENSRNOG00000010331	Ctsb	64529	0.357383	0.0136882
ENSRNOG00000038883	Ilrun	294154	0.357409	0.00784719
ENSRNOG00000015187	Acot8	170588	0.358287	0.0329122
ENSRNOG00000020417	Gsk3a	50686	0.358348	0.0085976
ENSRNOG00000000246	Amz2	360650	0.358489	0.00966835
ENSRNOG00000020412	Sf3b2	293671	0.358642	0.00795315
ENSRNOG00000012812	Sharpin	81859	0.358806	0.0157829
ENSRNOG00000000250	Jmjd6	360665	0.359247	0.00963051
ENSRNOG00000026857	Kif7	293047	0.359573	0.0355585
ENSRNOG00000013756	Snrnp48	291060	0.359615	0.0295638
ENSRNOG00000010789	Dusp7	300980	0.359734	0.028882
ENSRNOG00000008512	Btf3l4	366434	0.359785	0.0171734
ENSRNOG00000015144	Ist1	307833	0.359983	0.0102518
ENSRNOG00000006523	Atl2	298757	0.360156	0.0108759
ENSRNOG00000006483	Heatr5a	362737	0.36017	0.0241447
ENSRNOG00000014453	Anxa5	25673	0.360317	0.00606037
ENSRNOG00000012989	Serinc2	313057	0.360378	0.024924
ENSRNOG00000047307	Cntfr	313173	0.360534	0.0447177
ENSRNOG00000025179	Rpl13a-ps2	100361061	0.360627	0.0186963
ENSRNOG00000019000	Limk2	29524	0.360865	0.0196694
ENSRNOG00000015334	Fcho2	309129	0.360945	0.0235062
ENSRNOG00000012729	Mfsd8	361939	0.360991	0.0193464
ENSRNOG00000016638	Gnb1	24400	0.361424	0.00943108
ENSRNOG00000011704	Fbxo34	305830	0.361444	0.0234527
ENSRNOG00000032574	Scrib	362938	0.36174	0.0147705
ENSRNOG00000007267	Mnat1	266713	0.361986	0.0360244
ENSRNOG00000056946	Scaf1	56081	0.362017	0.00943156
ENSRNOG00000019858	Rom1	309201	0.362451	0.0153827
ENSRNOG00000016636	Lpin3	362261	0.362521	0.00651017
ENSRNOG00000014996	Katna1	292464	0.362609	0.0169587
ENSRNOG00000056765	Rpl10	81764	0.362857	0.0137187
ENSRNOG00000028348	Lhx8	365963	0.362892	0.0271411
ENSRNOG00000020250	Pcgf6	309457	0.362998	0.0148441
ENSRNOG00000025496	Usp7	360471	0.36325	0.0174844
ENSRNOG00000017510	Mfge8	25277	0.363251	0.030238
ENSRNOG00000055911	LOC100361259	100361259	0.363328	0.0219827
ENSRNOG00000007175	Mier1	313418	0.363426	0.0130267
ENSRNOG00000014340	Pdcd7	363082	0.363695	0.0106819
ENSRNOG00000009595	Zbtb48	362668	0.3637	0.0141724
ENSRNOG00000053574	Tarbp1	679346	0.363702	0.041582
ENSRNOG00000022421	Crtc1	684527	0.363765	0.0292313
ENSRNOG00000019666	Ubxn1	293719	0.363864	0.0125099
ENSRNOG00000005129	Dtx3	500847	0.364991	0.00848537
ENSRNOG00000000164	Lamp2	24944	0.365405	0.0124428
ENSRNOG00000059474	Mob1a	297387	0.365425	0.00496783
ENSRNOG00000047089	Alkbh7	679944	0.365763	0.0122184
ENSRNOG00000017396	Marchf5	294079	0.365832	0.00989072
ENSRNOG00000005058	Lpcat4	296048	0.365852	0.0102327
ENSRNOG00000004420	Rad21	314949	0.36615	0.0102448
ENSRNOG00000021118	Nomo1	361578	0.366229	0.0109738
ENSRNOG00000014525	Hspd1	63868	0.366341	0.0129217
ENSRNOG00000011111	Cipc	314330	0.366388	0.0370388
ENSRNOG00000006485	Topors	362501	0.366587	0.0150298
ENSRNOG00000004440	Fignl1	289777	0.366773	0.0153968
ENSRNOG00000004678	Itln1	498284	0.366846	0.00816526
ENSRNOG00000005357	Ctc1	303238	0.36695	0.00927029
ENSRNOG00000000796	Ranbp2	294429	0.367785	0.0121841
ENSRNOG00000014419	Brd7	361374	0.368132	0.0114927
ENSRNOG00000024733	Mnd1	295160	0.368339	0.046192
ENSRNOG00000015503	Otud7a	309252	0.368516	0.0241211
ENSRNOG00000013252	Cwc27	361887	0.368624	0.0256912
ENSRNOG00000014960	Bard1	64557	0.368666	0.0125815
ENSRNOG00000004263	Ints7	289382	0.368713	0.0075299
ENSRNOG00000010776	Atp13a1	290673	0.368812	0.0142442
ENSRNOG00000056106	Dip2b	300231	0.369028	0.0114776
ENSRNOG00000011315	Med16	299607	0.369036	0.0241991
ENSRNOG00000013751	Plpbp	306544	0.369043	0.0120324
ENSRNOG00000053210	Zc3h11a	360845	0.369106	0.00989817
ENSRNOG00000020731	Ppfia3	140591	0.369343	0.00946241
ENSRNOG00000014806	Pnkd	100188944	0.369621	0.0119322
ENSRNOG00000004806	Strn	29149	0.369711	0.0182798
ENSRNOG00000011461	Ap3m1	171126	0.369717	0.0102336
ENSRNOG00000009406	Tm9sf4	296279	0.369987	0.0115045
ENSRNOG00000033065	Rad50	64012	0.370074	0.0075239
ENSRNOG00000006248	Trim37	360592	0.370584	0.0151006
ENSRNOG00000003119	Gc	24384	0.370664	0.00845003
ENSRNOG00000019201	Naxe	295229	0.370726	0.0228091
ENSRNOG00000000909	Uspl1	288447	0.370778	0.0138935
ENSRNOG00000025424	Yrdc	319113	0.370782	0.00970131
ENSRNOG00000047853	Ss18l2	687029	0.370783	0.0215291
ENSRNOG00000009851	Slc38a9	310091	0.370862	0.0326661
ENSRNOG00000049511	Safb2	301126	0.370878	0.022947
ENSRNOG00000003237	Tp53bp2	305025	0.370985	0.026777
ENSRNOG00000021153	Fkbp2	293702	0.371071	0.0157513
ENSRNOG00000017631	Cyp20a1	316435	0.371152	0.0139969
ENSRNOG00000005686	Suclg2	362404	0.371308	0.00802615
ENSRNOG00000053240	Mtcl2	311578	0.371404	0.0233668
ENSRNOG00000020601	Hmg20b	362825	0.371672	0.0168622
ENSRNOG00000038436	Bltp1	294978	0.371854	0.0150061
ENSRNOG00000056956	Thap1	306547	0.371972	0.0242906
ENSRNOG00000027057	Gga3	360658	0.37201	0.0174434
ENSRNOG00000024025	Edc4	361399	0.372381	0.00743477
ENSRNOG00000016708	Necab3	311562	0.372416	0.0225413
ENSRNOG00000061543	Ap2b1	140670	0.37246	0.0224403
ENSRNOG00000009439	Eef1a1	171361	0.372718	0.0100701
ENSRNOG00000039249	Rpl31l2	100360252	0.372748	0.00769613
ENSRNOG00000017925	Gapvd1	311880	0.372787	0.00888741
ENSRNOG00000030790	Ctnnd1	311163	0.373149	0.00940035
ENSRNOG00000016067	Ckap5	311191	0.373154	0.00973785
ENSRNOG00000059224	Reps1	292944	0.373382	0.0154392
ENSRNOG00000043295	C10h17orf58	498014	0.373488	0.0393335
ENSRNOG00000060853	Iah1	298917	0.373834	0.00585086
ENSRNOG00000007692	Ift52	362265	0.373954	0.0131092
ENSRNOG00000002194	Coq2	498332	0.374027	0.01041
ENSRNOG00000058561	Srrm2	302969	0.374278	0.0150091
ENSRNOG00000005276	Csnk2a1	116549	0.374672	0.00790909
ENSRNOG00000043094	Oxct1	690163	0.374848	0.0117492
ENSRNOG00000015021	Naxd	361185	0.374883	0.0140004
ENSRNOG00000016587	Ninj1	25338	0.375085	0.0136247
ENSRNOG00000014713	Csgalnact2	297554	0.375134	0.00407293
ENSRNOG00000007033	Sorcs2	305438	0.375735	0.0071073
ENSRNOG00000006952	Prex1	311647	0.375835	0.0114957
ENSRNOG00000003890	Nap1l1	89825	0.376162	0.00764844
ENSRNOG00000032039	Atp9b	291411	0.376437	0.0101711
ENSRNOG00000007859	Cep83	366872	0.376516	0.013402
ENSRNOG00000011871	Kat2b	301164	0.376639	0.0484626
ENSRNOG00000028837	Myl6bl1	120093525	0.376818	0.0157644
ENSRNOG00000018295	Ccar2	306007	0.376911	0.00555035
ENSRNOG00000011944	Snx10	297096	0.377134	0.00555035
ENSRNOG00000025629	Prpf3	361995	0.377336	0.00497333
ENSRNOG00000008142	Brpf1	679713	0.377512	0.0146283
ENSRNOG00000008057	Krt7	300242	0.3776	0.00655765
ENSRNOG00000017745	Cog4	361407	0.377644	0.0108977
ENSRNOG00000052469	Bmpr1a	81507	0.37792	0.00539762
ENSRNOG00000020851	Aplp1	502317	0.377967	0.006537
ENSRNOG00000003549	Cnpy2	685814	0.378106	0.0115061
ENSRNOG00000061544	Spock2	361840	0.378201	0.00797494
ENSRNOG00000012206	Dennd5a	308942	0.378284	0.0134759
ENSRNOG00000020427	Borcs8	688966	0.3785	0.0305344
ENSRNOG00000016218	Gtf3c1	171063	0.379041	0.00905484
ENSRNOG00000013876	Mipep	81684	0.379266	0.019433
ENSRNOG00000002094	Atg3	171415	0.379389	0.0159969
ENSRNOG00000052620	Rack1	83427	0.379622	0.00714259
ENSRNOG00000036686	Npb	259222	0.379705	0.0090276
ENSRNOG00000003822	Slu7	303057	0.379882	0.0138132
ENSRNOG00000016544	Arhgef28	361882	0.379961	0.0491755
ENSRNOG00000042729	Efhc1	301295	0.380193	0.0227309
ENSRNOG00000016212	Ankfy1	303292	0.380229	0.00701743
ENSRNOG00000001525	Igsf11	303926	0.380367	0.01958
ENSRNOG00000024557	Cep112	287776	0.380651	0.0195985
ENSRNOG00000057096	Gnai1	25686	0.38117	0.0108914
ENSRNOG00000008570	Cadps	26989	0.381218	0.00864827
ENSRNOG00000006462	Ero1a	171562	0.381358	0.00608808
ENSRNOG00000054400	Sh3bp5l	690898	0.381874	0.00511339
ENSRNOG00000002546	Rchy1	289508	0.381967	0.0177577
ENSRNOG00000019294	Stk16	286927	0.382002	0.00376863
ENSRNOG00000012808	Tmem259	299608	0.382309	0.0065232
ENSRNOG00000017380	C4h2orf42	312511	0.38248	0.00822733
ENSRNOG00000042879	Cep192	307347	0.382668	0.00873709
ENSRNOG00000000440	Pbx2	406164	0.382698	0.00820351
ENSRNOG00000010753	Aig1	292486	0.382925	0.0130628
ENSRNOG00000006247	Copa	304978	0.38313	0.00587067
ENSRNOG00000024964	Nufip2	681371	0.38316	0.0191917
ENSRNOG00000057622	Rbm41	680581	0.383168	0.0128207
ENSRNOG00000050483	Pradc1	686393	0.383657	0.0238336
ENSRNOG00000060307	Ten1	360664	0.383733	0.045735
ENSRNOG00000011029	Sec11a	65166	0.383903	0.00906213
ENSRNOG00000050233	Cchcr1	406196	0.383908	0.00856042
ENSRNOG00000014331	Zfp717	100361503	0.383919	0.00930004
ENSRNOG00000008755	Acox1	50681	0.383938	0.00741095
ENSRNOG00000018761	Eif3c	293484	0.384031	0.00539107
ENSRNOG00000010727	Ube2r2	689226	0.384058	0.016097
ENSRNOG00000000221	Abhd5	316122	0.384123	0.00742167
ENSRNOG00000021273	Crls1	366196	0.384256	0.0120782
ENSRNOG00000020188	Trpc2	64573	0.384608	0.0384924
ENSRNOG00000016596	Hspa4	266759	0.384824	0.00586396
ENSRNOG00000006962	Stk32c	365381	0.385103	0.00836288
ENSRNOG00000001211	Gatd3a	294326	0.38518	0.0119579
ENSRNOG00000028236	C13h1orf21	289084	0.385302	0.00474712
ENSRNOG00000000406	Ros1	25346	0.385522	0.0220894
ENSRNOG00000043513	Cyp4x1	246767	0.38561	0.0148648
ENSRNOG00000003707	Zmym3	317260	0.38562	0.00864733
ENSRNOG00000020371	Pgap2	116675	0.385626	0.0134419
ENSRNOG00000018364	Kat2a	303539	0.386078	0.0135267
ENSRNOG00000027596	Mbd5	311026	0.386543	0.0205883
ENSRNOG00000027914	Plscr3	360549	0.386667	0.00731759
ENSRNOG00000002275	Fip1l1	289582	0.387443	0.0123899
ENSRNOG00000019522	Ciao3	360496	0.387515	0.00775713
ENSRNOG00000004171	Dnah9	117251	0.387661	0.0252573
ENSRNOG00000048109	LOC100365839	100365839	0.387864	0.00701589
ENSRNOG00000054181	LOC120093077	120093077	0.388067	0.0120771
ENSRNOG00000029988	Rpl36l7	103691423	0.38816	0.0497978
ENSRNOG00000009166	Ddx24	373065	0.388338	0.00948184
ENSRNOG00000032635	Rpl8-ps7	100360117	0.388446	0.022375
ENSRNOG00000054863	Usp4	290864	0.388487	0.00744405
ENSRNOG00000020235	Hnrnpl	80846	0.38849	0.00386624
ENSRNOG00000027888	Cmss1	288176	0.388794	0.0149779
ENSRNOG00000015777	Mex3c	307271	0.388841	0.00787699
ENSRNOG00000014689	Zbtb4	287441	0.389044	0.0128858
ENSRNOG00000012061	Prkcb	25023	0.389159	0.00444857
ENSRNOG00000009585	Tcf20	366964	0.38927	0.0080955
ENSRNOG00000005606	Med1	497991	0.389311	0.0102462
ENSRNOG00000060329	Emb	114511	0.389357	0.00817642
ENSRNOG00000021899	Tmem115	363136	0.389376	0.00472435
ENSRNOG00000003259	C1qtnf1	303701	0.389636	0.00963336
ENSRNOG00000031092	Rock1	81762	0.39015	0.0146572
ENSRNOG00000016497	Bloc1s5	306868	0.390465	0.00699101
ENSRNOG00000030572	Smc5	293967	0.39056	0.00934755
ENSRNOG00000026994	Afg3l1	361436	0.390644	0.00833984
ENSRNOG00000017493	Pias2	83422	0.39067	0.00354027
ENSRNOG00000019933	Ubqln4	310633	0.390674	0.0034859
ENSRNOG00000014876	Lpin2	316737	0.390823	0.0107227
ENSRNOG00000018998	Yipf3	301245	0.391099	0.00838672
ENSRNOG00000010472	Ccdc32	296081	0.391383	0.00610047
ENSRNOG00000042983	Nudt21	291877	0.391771	0.00737911
ENSRNOG00000025711	Spout1	499770	0.391806	0.00335417
ENSRNOG00000004760	Lars2	363172	0.391848	0.00817115
ENSRNOG00000020763	Snrnp70	361574	0.39213	0.00651017
ENSRNOG00000004027	Aldh9a1	64040	0.392159	0.0107259
ENSRNOG00000060008	Cog7	293456	0.392235	0.0100114
ENSRNOG00000015800	Elmo3	291962	0.392388	0.00674933
ENSRNOG00000032690	Ube2e2	361013	0.392834	0.010793
ENSRNOG00000009781	Dync1i2	116659	0.392963	0.00890246
ENSRNOG00000018033	Ddx19a	292022	0.393032	0.00368407
ENSRNOG00000023274	Lrrc28	361588	0.39323	0.010964
ENSRNOG00000015956	Usp29	361495	0.393305	0.0186915
ENSRNOG00000026248	Nmt2	291318	0.393919	0.00652443
ENSRNOG00000020063	Nfkbib	81525	0.394203	0.0130628
ENSRNOG00000002948	Abcc3	140668	0.394235	0.00822553
ENSRNOG00000010784	Scg3	116635	0.394684	0.00479519
ENSRNOG00000009244	Abhd4	364380	0.394774	0.00626448
ENSRNOG00000001817	Tm7sf3	297725	0.39504	0.0107808
ENSRNOG00000005141	Hus1	498411	0.395353	0.0107205
ENSRNOG00000010361	Kif3b	296284	0.395409	0.00536419
ENSRNOG00000004333	Flywch1	360488	0.395842	0.00395127
ENSRNOG00000052513	Wapl	290577	0.396089	0.00700375
ENSRNOG00000016645	Sfmbt1	58967	0.396106	0.00766334
ENSRNOG00000004794	Rtn1	116644	0.396241	0.011037
ENSRNOG00000009811	Cnih1	289994	0.396315	0.00500131
ENSRNOG00000039357	Niban3	498604	0.396412	0.0139303
ENSRNOG00000004246	Spag7	303260	0.396414	0.00735642
ENSRNOG00000003936	Pwwp2a	303060	0.396474	0.0178509
ENSRNOG00000013529	Stk4	311622	0.396487	0.00413692
ENSRNOG00000054151	Pus10	305583	0.396516	0.00518487
ENSRNOG00000023079	Nras	24605	0.396736	0.0124861
ENSRNOG00000017703	Unc93b1	361689	0.396976	0.0209827
ENSRNOG00000049994	Ifi44l	310968	0.396978	0.0150756
ENSRNOG00000006068	Tmem117	500921	0.397097	0.0239811
ENSRNOG00000003343	Canx	29144	0.397137	0.00652788
ENSRNOG00000042320	Slc41a1	363985	0.397311	0.0173246
ENSRNOG00000017286	Ephx2	65030	0.397321	0.00597959
ENSRNOG00000007990	Adipor2	312670	0.39743	0.00564049
ENSRNOG00000056216	Casp7	64026	0.397591	0.00606477
ENSRNOG00000008444	Cbl	500985	0.397671	0.0182798
ENSRNOG00000051889	Usp34	360990	0.39775	0.012103
ENSRNOG00000010607	Rnf208	499748	0.398121	0.0221842
ENSRNOG00000060175	Tsen2	312649	0.398149	0.0145077
ENSRNOG00000005151	Dync2li1	298767	0.398297	0.0167834
ENSRNOG00000019578	Rps16	140655	0.398531	0.0111698
ENSRNOG00000003603	Arhgap44	303222	0.398661	0.00978971
ENSRNOG00000011909	Rasa2	25597	0.398683	0.0260554
ENSRNOG00000019205	Gnpat	84470	0.398731	0.00499307
ENSRNOG00000004474	Klhdc2	299113	0.399015	0.00584004
ENSRNOG00000019136	Scamp2	65168	0.399045	0.0053532
ENSRNOG00000009690	Obi1	361088	0.399059	0.00260495
ENSRNOG00000006893	Ppm1k	312381	0.399094	0.0413035
ENSRNOG00000007781	Stau1	84496	0.399563	0.00719282
ENSRNOG00000059453	Fcsk	307848	0.399649	0.0179987
ENSRNOG00000025702	Kdm2b	304495	0.399661	0.0061507
ENSRNOG00000021245	Adissp	311428	0.399726	0.0218299
ENSRNOG00000021395	Rps8-ps17	100363452	0.399763	0.00512405
ENSRNOG00000018526	Dlg4	29495	0.399801	0.00598338
ENSRNOG00000028641	Brpf3	309647	0.399855	0.0090102
ENSRNOG00000049633	Flvcr1	108348225	0.400002	0.00704734
ENSRNOG00000009538	Etfdh	295143	0.400222	0.00208755
ENSRNOG00000021824	Dnajb1	361384	0.400388	0.00768373
ENSRNOG00000024437	Blcap	171113	0.40054	0.00635718
ENSRNOG00000033076	Thnsl1	498805	0.400594	0.0219865
ENSRNOG00000025065	Airim	500546	0.400816	0.0211879
ENSRNOG00000014765	Vapa	58857	0.400828	0.00726153
ENSRNOG00000010642	Lysmd2	300839	0.400894	0.0106063
ENSRNOG00000005708	Mmp16	65205	0.400954	0.0286428
ENSRNOG00000016460	Clu	24854	0.400955	0.00768373
ENSRNOG00000019807	Sufu	361769	0.400956	0.0173379
ENSRNOG00000004992	Rab1a	81754	0.401028	0.00585069
ENSRNOG00000000540	Btbd9	294318	0.401038	0.0126057
ENSRNOG00000016536	Pdik1l	313609	0.401076	0.00460678
ENSRNOG00000050200	Kdm3b	682469	0.401167	0.00483645
ENSRNOG00000020161	Zbtb7a	117107	0.40136	0.00896482
ENSRNOG00000018914	Napg	307382	0.401427	0.00326794
ENSRNOG00000008806	Clip4	298801	0.401497	0.0246421
ENSRNOG00000005528	Tbk1	299827	0.401647	0.00500714
ENSRNOG00000023529	Rpl5	81763	0.401666	0.00860347
ENSRNOG00000009789	Topbp1	315969	0.401897	0.0170966
ENSRNOG00000018886	Prxl2c	498685	0.402091	0.00793441
ENSRNOG00000012994	Pus3	315554	0.402354	0.00758742
ENSRNOG00000061262	Huwe1	501546	0.402542	0.00523113
ENSRNOG00000003550	Acbd6	289125	0.402612	0.00805968
ENSRNOG00000018231	Nacc2	296583	0.403017	0.0083475
ENSRNOG00000000645	Reep3	294375	0.403057	0.00470545
ENSRNOG00000014031	Esco1	680014	0.403079	0.00700006
ENSRNOG00000019955	Ogdhl	290566	0.403092	0.00432431
ENSRNOG00000005175	Sgpp1	81536	0.403232	0.00407437
ENSRNOG00000033024	LOC100910017	100910017	0.403493	0.0171158
ENSRNOG00000019490	Slc20a2	29502	0.403589	0.00732737
ENSRNOG00000050828	Vkorc1	309004	0.403765	0.00468558
ENSRNOG00000018901	Rab14	94197	0.403945	0.00403406
ENSRNOG00000031213	Slc39a11	287796	0.403958	0.00269694
ENSRNOG00000018691	Ccnl2	298686	0.404167	0.00354335
ENSRNOG00000016088	Cdk10	361434	0.404435	0.00784662
ENSRNOG00000060623	Fam3a	501664	0.404702	0.00372556
ENSRNOG00000012568	Madd	94193	0.404917	0.00404608
ENSRNOG00000011317	Pkn2	207122	0.40498	0.00254127
ENSRNOG00000009642	Cct4	29374	0.40504	0.0028152
ENSRNOG00000015051	Golga7b	309378	0.405458	0.00338348
ENSRNOG00000004061	Pnn	368070	0.405516	0.00475159
ENSRNOG00000010094	Kcnmb2	294961	0.405781	0.0214879
ENSRNOG00000014199	Zfp703	680717	0.405804	0.0441709
ENSRNOG00000019532	Emc10	292878	0.406078	0.00364422
ENSRNOG00000019612	Haghl	302995	0.406079	0.0386204
ENSRNOG00000016023	Kank1	309429	0.406095	0.0232654
ENSRNOG00000019028	Znrf1	690769	0.406113	0.0136228
ENSRNOG00000010303	Trim32	313264	0.406194	0.00545184
ENSRNOG00000000096	Pdzk1	65144	0.406409	0.00737534
ENSRNOG00000016936	Nadk	100125370	0.406469	0.00155582
ENSRNOG00000019419	Taf6l	309194	0.406639	0.0162708
ENSRNOG00000008516	Rpl32l3	688684	0.406801	0.0164501
ENSRNOG00000007937	Krit1	362317	0.406826	0.00551083
ENSRNOG00000008711	Med24	619436	0.406846	0.00184725
ENSRNOG00000005963	Rab2a	65158	0.407026	0.00398751
ENSRNOG00000020923	Tuft1	365864	0.407241	0.00304593
ENSRNOG00000016971	Zfp612	307839	0.407494	0.00325839
ENSRNOG00000014856	Etnk1	312828	0.407508	0.0052986
ENSRNOG00000026163	Cpt1c	308579	0.407567	0.00958624
ENSRNOG00000020892	Dpf2	361711	0.407942	0.00246611
ENSRNOG00000022289	Aip	282827	0.408089	0.00388209
ENSRNOG00000014179	Rps2	83789	0.408254	0.0150298
ENSRNOG00000021904	Tecpr2	314456	0.408437	0.00211835
ENSRNOG00000012004	Ubap1	362502	0.4086	0.00350875
ENSRNOG00000025142	Mex3b	308790	0.408659	0.0347645
ENSRNOG00000001033	Nufip1	364430	0.408707	0.0108461
ENSRNOG00000010232	Enpp5	316249	0.408936	0.0063944
ENSRNOG00000027770	Trpm3	309407	0.409086	0.0342205
ENSRNOG00000026212	Micall1	362958	0.40928	0.00339295
ENSRNOG00000040040	Ndufaf6	297821	0.409674	0.0137738
ENSRNOG00000004016	Msl3	317464	0.409685	0.00381858
ENSRNOG00000013970	Cdt1	292071	0.409694	0.00590508
ENSRNOG00000004152	Lrp12	314941	0.409957	0.0118987
ENSRNOG00000013452	Rcn1	362182	0.409974	0.00279897
ENSRNOG00000008689	Cbx1	360609	0.409979	0.00351513
ENSRNOG00000010602	Birc2	60371	0.410022	0.01849
ENSRNOG00000013930	Rnf4	29274	0.410148	0.00502455
ENSRNOG00000019264	Ltbr	297604	0.410186	0.00619578
ENSRNOG00000027091	Kctd18	301436	0.410276	0.00570529
ENSRNOG00000027234	Zfp367	306695	0.410481	0.00421231
ENSRNOG00000019730	Inppl1	65038	0.410664	0.00501065
ENSRNOG00000006001	Luc7l2	312251	0.410725	0.00486402
ENSRNOG00000004288	Ptrh2	287593	0.410821	0.00820312
ENSRNOG00000008036	Dennd4c	313340	0.410954	0.00913229
ENSRNOG00000009049	Usp11	408217	0.411095	0.00682238
ENSRNOG00000002394	Tpr	304862	0.411227	0.00567036
ENSRNOG00000006384	Rig1	297989	0.411317	0.0337428
ENSRNOG00000021469	Ccdc14	288054	0.41134	0.0103421
ENSRNOG00000002388	Trim41	303088	0.411347	0.00583158
ENSRNOG00000018333	Rbm6	315997	0.411497	0.0055579
ENSRNOG00000019340	Cep250	311573	0.411772	0.00278421
ENSRNOG00000056955	Bicdl1	304537	0.411776	0.00195174
ENSRNOG00000005292	Trip11	314393	0.411894	0.0120427
ENSRNOG00000026528	Mrps33	296995	0.411903	0.0105031
ENSRNOG00000042536	Pde4d	24627	0.412057	0.0142874
ENSRNOG00000027487	Trim28	116698	0.412483	0.00296525
ENSRNOG00000016172	Ric1	309306	0.412543	0.00427539
ENSRNOG00000028733	Prkar1b	25521	0.412783	0.00676969
ENSRNOG00000016687	Ssc5d	308341	0.413047	0.0376366
ENSRNOG00000045775	Rnpepl1	684035	0.413095	0.0169379
ENSRNOG00000038045	Rpl34-ps1	680170	0.41323	0.00451276
ENSRNOG00000018317	Aak1	500244	0.413271	0.0137433
ENSRNOG00000008052	Atp13a2	362645	0.413484	0.00279261
ENSRNOG00000001720	Hes1	29577	0.413711	0.00947156
ENSRNOG00000009960	Puf60	84401	0.413975	0.00429105
ENSRNOG00000002478	Insig2	288985	0.414109	0.015039
ENSRNOG00000032293	Polg	85472	0.414193	0.00302567
ENSRNOG00000004909	Cnot2	299805	0.41426	0.00363075
ENSRNOG00000020678	Ifi35	287719	0.414558	0.0127037
ENSRNOG00000002669	Cluh	303300	0.414716	0.0060761
ENSRNOG00000009567	Mrpl10	691075	0.414841	0.00341632
ENSRNOG00000011991	Slc10a7	291942	0.414855	0.00487202
ENSRNOG00000001194	Rrp1b	309673	0.415448	0.00433912
ENSRNOG00000012273	Dmtn	361069	0.415694	0.00457486
ENSRNOG00000050543	Safb	64196	0.415987	0.00361513
ENSRNOG00000022893	Rimbp2	266780	0.415989	0.00585844
ENSRNOG00000018475	Eif4enif1	305468	0.415995	0.0125969
ENSRNOG00000011910	Hnrnpr	319110	0.416399	0.00690342
ENSRNOG00000008372	Vamp7	85491	0.416407	0.00798423
ENSRNOG00000010771	Pkd1	24650	0.41649	0.00538608
ENSRNOG00000001135	Wsb2	288692	0.416551	0.00366567
ENSRNOG00000027295	Aph1b	300802	0.416579	0.0142897
ENSRNOG00000015888	Larp4b	307070	0.416621	0.00268326
ENSRNOG00000055572	Idh3g	25179	0.416659	0.00313163
ENSRNOG00000016778	Cops7a	312710	0.416924	0.00266664
ENSRNOG00000002254	Tmem33	59303	0.416974	0.00769272
ENSRNOG00000056332	Miga1	362058	0.417	0.0132213
ENSRNOG00000057676	Polr2m	192147	0.417043	0.0078528
ENSRNOG00000047179	Aplp2	64312	0.417089	0.00288925
ENSRNOG00000016610	Arhgap1	311193	0.417101	0.00412967
ENSRNOG00000009513	Akr1b1	24192	0.417225	0.00289624
ENSRNOG00000024934	Npat	315666	0.417434	0.00583078
ENSRNOG00000008472	Rbm10	64510	0.417459	0.00220188
ENSRNOG00000027260	Adprh	25371	0.417528	0.00460164
ENSRNOG00000009987	Akap11	498549	0.4177	0.00625142
ENSRNOG00000002708	Phf8	317425	0.417795	0.00452355
ENSRNOG00000016187	Tmem67	313067	0.417844	0.00191301
ENSRNOG00000017960	Deaf1	83632	0.417927	0.00341248
ENSRNOG00000021133	Lsm14a	361554	0.418085	0.00163488
ENSRNOG00000000010	Cbln1	498922	0.418158	0.0178899
ENSRNOG00000017085	Tubgcp3	306599	0.418194	0.002288
ENSRNOG00000054008	Scamp5	65171	0.418362	0.00550084
ENSRNOG00000015845	Niban2	362115	0.418414	0.00316837
ENSRNOG00000031233	Mapk12	60352	0.418644	0.0032635
ENSRNOG00000033517	Tpt1l3	100360791	0.418899	0.00388861
ENSRNOG00000025527	Mtcl1	316764	0.419052	0.0152624
ENSRNOG00000055300	Ncapd2	362438	0.419125	0.0030134
ENSRNOG00000018456	C17h6orf62	100911664	0.419182	0.00258859
ENSRNOG00000002105	Cdc7	360908	0.419325	0.0034591
ENSRNOG00000043189	Trub2	366012	0.419331	0.00778829
ENSRNOG00000004421	Rxylt1	299841	0.419363	0.00194189
ENSRNOG00000054782	Ppp3cb	24675	0.419415	0.00364013
ENSRNOG00000005936	Foxm1	58921	0.419504	0.0039586
ENSRNOG00000029260	Pitpnm2	304474	0.419528	0.00340328
ENSRNOG00000017967	Asb13	361268	0.419585	0.00583352
ENSRNOG00000006839	Arl5a	117050	0.420114	0.00417003
ENSRNOG00000008258	Fnbp1	192348	0.420124	0.0115096
ENSRNOG00000008616	Ubr3	311115	0.420391	0.00541869
ENSRNOG00000013852	Med20	316209	0.420432	0.0023357
ENSRNOG00000015869	Pccb	24624	0.420595	0.0248003
ENSRNOG00000046741	Itsn2	313934	0.42064	0.0039586
ENSRNOG00000003990	Grb2	81504	0.420653	0.004162
ENSRNOG00000020102	Sirt2	361532	0.420732	0.00365007
ENSRNOG00000012954	Eefsec	500255	0.420762	0.00492184
ENSRNOG00000010630	Prcp	293118	0.42099	0.0219041
ENSRNOG00000023861	Snap91	65178	0.421121	0.00413706
ENSRNOG00000025285	Gfm2	294672	0.421157	0.00354271
ENSRNOG00000004181	Sdccag8	305002	0.4213	0.0196201
ENSRNOG00000015180	Kdm8	308976	0.421301	0.0064345
ENSRNOG00000014462	Fnta	25318	0.42133	0.00335417
ENSRNOG00000015215	Cript	56725	0.421539	0.00230097
ENSRNOG00000006911	Sptb	314251	0.421608	0.00343298
ENSRNOG00000002572	Cacybp	289144	0.421717	0.00315299
ENSRNOG00000028749	Atxn7l2	310781	0.421785	0.010491
ENSRNOG00000006494	Tubg2	680991	0.422129	0.0157092
ENSRNOG00000005642	Frs2	314850	0.422166	0.00227964
ENSRNOG00000018069	Ngdn	305887	0.422247	0.0086197
ENSRNOG00000020710	Raver1	298705	0.42244	0.00650447
ENSRNOG00000043387	Cpe	25669	0.422772	0.00178107
ENSRNOG00000002352	Tsen15	289083	0.423053	0.00625508
ENSRNOG00000021871	Gcn1	690632	0.423086	0.0036397
ENSRNOG00000050817	Ddx41l1	120103587	0.423119	0.0220161
ENSRNOG00000013866	Usp49	316211	0.423144	0.0104349
ENSRNOG00000043007	Rcn3	494125	0.423144	0.0123922
ENSRNOG00000052424	Kiaa1671	288744	0.423608	0.00223563
ENSRNOG00000039017	Naa50	288108	0.423694	0.0115861
ENSRNOG00000029667	Tbce	361255	0.424074	0.00845048
ENSRNOG00000004932	Sel1l3	360945	0.424432	0.00575304
ENSRNOG00000013321	Dock11	313438	0.424439	0.00583017
ENSRNOG00000007018	Mapkbp1	362197	0.424446	0.00248982
ENSRNOG00000002841	Cdc42bpa	114116	0.424545	0.00557396
ENSRNOG00000016443	Vps13d	313825	0.424568	0.00296324
ENSRNOG00000004212	Fbxw9	288921	0.425157	0.0111721
ENSRNOG00000009778	Tmem59	100196907	0.425245	0.00441466
ENSRNOG00000013781	Kcnq5	259273	0.425555	0.00810635
ENSRNOG00000008672	Chmp5	297995	0.425665	0.00245026
ENSRNOG00000011384	Aimp1	114632	0.42576	0.00373162
ENSRNOG00000042114	Erich1	306622	0.425867	0.00419872
ENSRNOG00000021815	Lig3	303369	0.426011	0.0033064
ENSRNOG00000026115	Zfp646	309003	0.426026	0.00532733
ENSRNOG00000012439	Bid	64625	0.426081	0.00695744
ENSRNOG00000057464	Fmr1	24948	0.426182	0.00477405
ENSRNOG00000029262	Rpl17-ps17	362181	0.426534	0.0411608
ENSRNOG00000022166	Ammecr1	501539	0.426538	0.0288519
ENSRNOG00000053961	Med9	497914	0.427588	0.00365936
ENSRNOG00000056098	Tfpt	85423	0.427681	0.0062042
ENSRNOG00000015134	Map3k12	25579	0.427699	0.00295237
ENSRNOG00000000407	Dcbld1	309773	0.427739	0.00225995
ENSRNOG00000061582	Scamp1	29521	0.427857	0.00135885
ENSRNOG00000004510	Slc35b1	287642	0.4279	0.00284963
ENSRNOG00000003048	Tiprl	360869	0.427995	0.00131909
ENSRNOG00000009020	Gfus	300036	0.428367	0.00600337
ENSRNOG00000015603	Prkce	29340	0.428453	0.0141224
ENSRNOG00000010989	Ipo5	306182	0.428709	0.00233705
ENSRNOG00000008597	Tada3	362414	0.428751	0.00395994
ENSRNOG00000005234	Gxylt1	300173	0.428878	0.00409238
ENSRNOG00000009746	Akap17b	313434	0.429251	0.00316329
ENSRNOG00000009719	C2cd2l	300666	0.429333	0.00413436
ENSRNOG00000023162	Car14	791259	0.429337	0.0212258
ENSRNOG00000003767	Rps6kc1	289342	0.42939	0.00275894
ENSRNOG00000007733	Arhgef9	66013	0.429903	0.00703981
ENSRNOG00000022586	Cdk9	362110	0.429906	0.00378986
ENSRNOG00000018097	Emc1	362643	0.430413	0.00223834
ENSRNOG00000023095	Npepps	50558	0.430421	0.00276453
ENSRNOG00000008393	Tax1bp1	246244	0.430493	0.00176288
ENSRNOG00000020093	LOC100360573	100360573	0.430579	0.00693399
ENSRNOG00000000219	Ano10	301111	0.430822	0.00632577
ENSRNOG00000007214	Oma1	298282	0.430998	0.0147379
ENSRNOG00000017637	Fbp2	114508	0.431033	0.0348181
ENSRNOG00000000474	Ralgdsl2	294283	0.431063	0.0177018
ENSRNOG00000028168	Ankrd16	307102	0.431065	0.0293108
ENSRNOG00000022395	Tnrc6c	303774	0.431419	0.00323068
ENSRNOG00000054264	Nfatc3	361400	0.431783	0.00256409
ENSRNOG00000000111	Coprs	290925	0.431824	0.0122685
ENSRNOG00000051606	Zfp457	100360380	0.431932	0.00702291
ENSRNOG00000001888	Arvcf	303798	0.432047	0.00224363
ENSRNOG00000014476	Evl	79115	0.432224	0.00259119
ENSRNOG00000009614	Rpl4-ps1	300249	0.43268	0.00425234
ENSRNOG00000054468	Fam219b	363070	0.432787	0.0118935
ENSRNOG00000027694	Rps7-ps23	100362830	0.432892	0.0115039
ENSRNOG00000021718	Cspp1	362472	0.433204	0.00711067
ENSRNOG00000016940	Ppp2r2d	246255	0.433373	0.00207647
ENSRNOG00000012681	Lgals9	25476	0.433435	0.0020672
ENSRNOG00000018373	Tln2	315776	0.433729	0.00843495
ENSRNOG00000014635	Clta	83800	0.433996	0.00307249
ENSRNOG00000004161	Mtif2	305606	0.434511	0.0050878
ENSRNOG00000029773	Atm	300711	0.434701	0.00646811
ENSRNOG00000008872	Tmem68	312946	0.434732	0.00495756
ENSRNOG00000029574	Rps4x-ps9	29426	0.434971	0.00414822
ENSRNOG00000015633	Cul3	301555	0.435108	0.00166408
ENSRNOG00000058572	Nek9	299204	0.435203	0.0059187
ENSRNOG00000016855	B3galnt2	291212	0.435357	0.00338627
ENSRNOG00000024056	Zfp715	100360772	0.435444	0.00961855
ENSRNOG00000006695	Rbck1	60383	0.436265	0.00181632
ENSRNOG00000020394	Mcmbp	309009	0.437238	0.00161937
ENSRNOG00000009661	Tgds	306164	0.437355	0.00644599
ENSRNOG00000011339	Slk	54308	0.437536	0.00260279
ENSRNOG00000028674	Fbxw5	362081	0.437634	0.00215249
ENSRNOG00000061845	Cttnbp2	282587	0.437642	0.00600303
ENSRNOG00000018350	Shtn1	292139	0.437735	0.00272503
ENSRNOG00000019442	Josd2	292876	0.437743	0.014997
ENSRNOG00000003201	Rps4x	100362640	0.437788	0.00467387
ENSRNOG00000002373	Akap1	114124	0.437841	0.00183357
ENSRNOG00000012196	Asah2	114104	0.437982	0.0209083
ENSRNOG00000000304	Cd164	83689	0.43814	0.00156898
ENSRNOG00000021061	Map4k2	293694	0.438248	0.00250994
ENSRNOG00000023216	Ccdc17	500528	0.438331	0.008252
ENSRNOG00000055661	Ipo11-ps1	314407	0.438357	0.0116456
ENSRNOG00000039214	Trappc14	288545	0.438363	0.00449263
ENSRNOG00000020635	Exosc5	308441	0.438396	0.00742997
ENSRNOG00000019152	Trpc4ap	362247	0.438797	0.00151786
ENSRNOG00000048411	Uhrf1	316129	0.438911	0.000523404
ENSRNOG00000011348	Snx14	315871	0.439058	0.00164214
ENSRNOG00000015989	Mrpl32	291206	0.43908	0.00362592
ENSRNOG00000002475	Tpt1l1	500923	0.439366	0.0140575
ENSRNOG00000003261	Usp9x	363445	0.439559	0.00382702
ENSRNOG00000003206	Actr3	81732	0.439565	0.00190222
ENSRNOG00000017279	Tmem50a	298552	0.439608	0.00139264
ENSRNOG00000010386	H2ax	500987	0.439659	0.0037386
ENSRNOG00000006102	Pole4	362385	0.439667	0.00438588
ENSRNOG00000022500	Rwdd4	502084	0.439988	0.00236595
ENSRNOG00000001783	Tra2b	117259	0.440258	0.0022868
ENSRNOG00000008797	Tmpo	25359	0.44034	0.00347939
ENSRNOG00000027513	Rtel1	362288	0.440438	0.00179931
ENSRNOG00000020390	Tmem161a	364535	0.440446	0.00191755
ENSRNOG00000010517	Hycc1	499975	0.440785	0.00794121
ENSRNOG00000008292	Hif1a	29560	0.440937	0.00200266
ENSRNOG00000014637	Atxn10	170821	0.441021	0.00203227
ENSRNOG00000024852	Tmx4	296182	0.441074	0.00184725
ENSRNOG00000034102	Plk5	314627	0.441143	0.00148876
ENSRNOG00000000421	Skic2	294260	0.441157	0.00229956
ENSRNOG00000025539	Vps13a	309243	0.441164	0.00493633
ENSRNOG00000014165	Ssr1	361233	0.44117	0.00231166
ENSRNOG00000017447	Eif2s2	296302	0.441238	0.00317379
ENSRNOG00000010086	Plagl2	296281	0.44126	0.000527791
ENSRNOG00000019073	Ikbkb	84351	0.441344	0.0037189
ENSRNOG00000006934	Acvr1b	29381	0.441453	0.00338763
ENSRNOG00000001396	Mospd3	288557	0.441798	0.00220248
ENSRNOG00000013565	Zfp507	292816	0.441869	0.00199771
ENSRNOG00000000044	Tmem175	305623	0.441914	0.00592541
ENSRNOG00000011839	Mrps31	290850	0.441925	0.00413782
ENSRNOG00000017349	Tbc1d10b	365372	0.441997	0.00270543
ENSRNOG00000015473	Phactr2	308291	0.44205	0.0138834
ENSRNOG00000024952	Atp8b1	291555	0.442247	0.00213772
ENSRNOG00000004307	Tor3a	304884	0.442273	0.00340328
ENSRNOG00000029316	Gtf2f2	81674	0.442892	0.0124082
ENSRNOG00000001424	Cux1	116639	0.442895	0.00127183
ENSRNOG00000018778	Cadm1	363058	0.442958	0.00662272
ENSRNOG00000001040	Pms2	288479	0.443016	0.00280416
ENSRNOG00000005190	Nipal2	362899	0.443089	0.00339732
ENSRNOG00000005390	Nup210	58958	0.443256	0.00234191
ENSRNOG00000057447	Kri1	687183	0.443544	0.00202174
ENSRNOG00000021202	Rtn3	140945	0.443577	0.00127686
ENSRNOG00000001049	Tpt1	116646	0.443758	0.0028589
ENSRNOG00000001335	Zkscan1	498160	0.44377	0.00306683
ENSRNOG00000046345	Rpn1	25596	0.443784	0.00161741
ENSRNOG00000054549	Lss	81681	0.443885	0.000706458
ENSRNOG00000030199	Tmem192	361137	0.444048	0.00183648
ENSRNOG00000005920	Rnaset2-ps1	108350493	0.444106	0.0380286
ENSRNOG00000016063	Vps35l	361635	0.444299	0.00214548
ENSRNOG00000008598	Btbd7	362772	0.444333	0.00343036
ENSRNOG00000018916	Bcl7c	293514	0.444517	0.00426356
ENSRNOG00000018906	Ghdc	303542	0.444538	0.00183817
ENSRNOG00000020577	Pip5k1c	314641	0.444675	0.00241624
ENSRNOG00000020016	Lamtor1	308869	0.44471	0.00220248
ENSRNOG00000016097	Kyat1	311844	0.44489	0.0171059
ENSRNOG00000006785	Dcaf8	364050	0.445135	0.00188745
ENSRNOG00000002080	Urb1	304104	0.445143	0.00228276
ENSRNOG00000024501	Rgs3	54293	0.445254	0.00314982
ENSRNOG00000051490	Plcg1	25738	0.445489	0.00167065
ENSRNOG00000061361	Snord46	120103264	0.44561	0.0319555
ENSRNOG00000008986	Diaph3	290396	0.445735	0.0486473
ENSRNOG00000016226	Rpp40	291071	0.445772	0.00899645
ENSRNOG00000046883	Mydgf	501282	0.446111	0.00246524
ENSRNOG00000007242	Ehmt1	362078	0.446318	0.00268118
ENSRNOG00000043345	Rnf168	690043	0.446512	0.0020825
ENSRNOG00000030721	Fbrsl1	304572	0.446578	0.00499152
ENSRNOG00000012067	Fam111a	499322	0.446639	0.00239803
ENSRNOG00000007043	Prorp	299050	0.447282	0.0351032
ENSRNOG00000012216	Tgfbi	116487	0.447869	0.014721
ENSRNOG00000020571	Mpg	24561	0.447884	0.0375338
ENSRNOG00000057290	Tmem168	312135	0.448116	0.00174562
ENSRNOG00000054563	Selenoh	502642	0.448164	0.00106989
ENSRNOG00000046283	Tmem41a	681708	0.448392	0.00127575
ENSRNOG00000015396	Sptan1	64159	0.448484	0.00132069
ENSRNOG00000015192	Mrps5	296134	0.448505	0.00247597
ENSRNOG00000026204	Dclre1a	292127	0.448516	0.00493728
ENSRNOG00000000968	Rnf6	304271	0.448559	0.000947604
ENSRNOG00000015250	Mettl14	295428	0.448576	0.00288926
ENSRNOG00000002875	Klhl20	304920	0.448591	0.00603283
ENSRNOG00000023778	Gcnt2	306860	0.44866	0.00536609
ENSRNOG00000020793	Ruvbl2	292907	0.448768	0.00132191
ENSRNOG00000016055	Fkrp	308390	0.448797	0.000603987
ENSRNOG00000002305	Slc15a2	60577	0.448848	0.0323913
ENSRNOG00000001201	Cstb	25308	0.449026	0.00370462
ENSRNOG00000029043	Zfp84	308482	0.449092	0.00548195
ENSRNOG00000015546	C18h18orf21	498830	0.449173	0.00337118
ENSRNOG00000020444	Hcn3	114245	0.449259	0.00378986
ENSRNOG00000007436	Tedc2	100158225	0.449395	0.000889779
ENSRNOG00000014869	Wdr31	298096	0.449426	0.0117235
ENSRNOG00000057147	Praf2	367743	0.449464	0.0155078
ENSRNOG00000025295	Mavs	311430	0.449516	0.00053083
ENSRNOG00000054626	Rps8	65136	0.450197	0.00252942
ENSRNOG00000018440	Arfip2	293344	0.450419	0.00144172
ENSRNOG00000028699	Sco1	497930	0.450429	0.00488492
ENSRNOG00000055446	Amfr	361367	0.450443	0.0010035
ENSRNOG00000019987	Scand1	362252	0.450453	0.0019706
ENSRNOG00000019012	D2hgdh	301624	0.450484	0.00804441
ENSRNOG00000047219	Ube3b	687633	0.450887	0.00254665
ENSRNOG00000009846	Frg1	686103	0.450972	0.00409151
ENSRNOG00000042041	Gal3st1	683713	0.451145	0.0370879
ENSRNOG00000018645	Rpsa	29236	0.451751	0.00124973
ENSRNOG00000011804	Stx12	65033	0.451824	0.00126878
ENSRNOG00000017311	Me3	361602	0.451872	0.00280637
ENSRNOG00000010620	Ndc1	362557	0.451956	0.00158317
ENSRNOG00000017213	Cdk11b	252879	0.452189	0.00232096
ENSRNOG00000007542	Scg5	25719	0.452276	0.00149012
ENSRNOG00000016274	Zfp580	308336	0.452316	0.0252457
ENSRNOG00000009152	Caprin1	362173	0.452811	0.00122492
ENSRNOG00000004085	Tcaim	363169	0.452845	0.00397808
ENSRNOG00000037371	Xaf1	679600	0.453088	0.0351798
ENSRNOG00000000438	Rnf5	407784	0.453099	0.00221636
ENSRNOG00000013763	Erlin2	290823	0.453296	0.00139984
ENSRNOG00000018876	Entr1	306322	0.453403	0.00249394
ENSRNOG00000012055	Man2a2	308757	0.453433	0.0029125
ENSRNOG00000015297	C9h6orf132	301232	0.453589	0.016243
ENSRNOG00000005801	Stx17	252853	0.45403	0.0031719
ENSRNOG00000002883	Alg1	360475	0.454085	0.00228509
ENSRNOG00000060005	Surf1	64463	0.45423	0.00108454
ENSRNOG00000008921	Dynll2	140734	0.454232	0.000915474
ENSRNOG00000027606	Neurl1b	303019	0.454445	0.00250966
ENSRNOG00000018237	Gstp1	24426	0.454515	0.00255877
ENSRNOG00000028753	B9d2	308443	0.454752	0.00788286
ENSRNOG00000007127	Bbs5	362142	0.454924	0.0229162
ENSRNOG00000009046	Phf13	313742	0.454974	0.00185604
ENSRNOG00000001453	Baz1b	368002	0.455115	0.000919744
ENSRNOG00000024562	Tgfbrap1	301373	0.455377	0.0024193
ENSRNOG00000017777	Ahcy	29443	0.455384	0.00139197
ENSRNOG00000010169	Atpaf1	313510	0.456283	0.00265353
ENSRNOG00000008193	Cd46	29333	0.45658	0.00465335
ENSRNOG00000009069	Tnfaip1	287543	0.456729	0.00116817
ENSRNOG00000021105	Gabpb2	295263	0.456815	0.00518178
ENSRNOG00000001494	Napa	140673	0.456822	0.000777928
ENSRNOG00000000847	Csnk2b	81650	0.457408	0.00268176
ENSRNOG00000057760	Stil	313506	0.457411	0.00697275
ENSRNOG00000031576	Zfp455	286979	0.457425	0.0407768
ENSRNOG00000022307	Acap3	313772	0.457572	0.00238837
ENSRNOG00000060141	Epdr1	291180	0.457847	0.001957
ENSRNOG00000001243	Zcchc8	288661	0.457954	0.000565045
ENSRNOG00000008218	Atp6v0e2	436582	0.458662	0.00202353
ENSRNOG00000000184	Tmprss6	315388	0.458683	0.000708093
ENSRNOG00000003134	Slc4a4	84484	0.458952	0.00878574
ENSRNOG00000018680	Rpl17	291434	0.459032	0.00220248
ENSRNOG00000020804	Smarcc1	301020	0.459372	0.0012292
ENSRNOG00000017029	Snx1	84471	0.459413	0.00584004
ENSRNOG00000020513	Becn1	114558	0.459452	0.000648474
ENSRNOG00000018550	Ncbp3	360563	0.459516	0.00120714
ENSRNOG00000014811	Tmem276	100362155	0.459548	0.00197346
ENSRNOG00000012240	Supt6h	303281	0.459626	0.000782937
ENSRNOG00000036662	Wdr45b	360682	0.459711	0.00043351
ENSRNOG00000007089	Lgmn	63865	0.459846	0.00210061
ENSRNOG00000004100	Trib1	78969	0.460366	0.00429257
ENSRNOG00000016437	Tm4sf4	116467	0.4607	0.000979376
ENSRNOG00000013388	Pgap1	316400	0.460704	0.00313299
ENSRNOG00000016038	Mgmt	25332	0.460791	0.00132608
ENSRNOG00000037430	Chfr	288734	0.460982	0.00263816
ENSRNOG00000001793	Heg1	689710	0.461007	0.00149599
ENSRNOG00000061100	Tmem150a	245966	0.461078	0.00973147
ENSRNOG00000008917	Ehbp1	305556	0.461183	0.00122481
ENSRNOG00000014808	Srfbp1	291469	0.461494	0.00171445
ENSRNOG00000013322	Pola1	85241	0.461539	0.00081342
ENSRNOG00000031579	Rps24-ps15	100363469	0.461887	0.00135792
ENSRNOG00000012124	Trappc13	294709	0.462045	0.00227683
ENSRNOG00000014526	Cars2	361184	0.46216	0.00357255
ENSRNOG00000001717	Opa1	171116	0.46249	0.000640928
ENSRNOG00000015734	Ube3a	361585	0.462655	0.00237112
ENSRNOG00000046585	Chmp4b	100359642	0.4629	0.00160209
ENSRNOG00000017619	Aldh1a1	24188	0.463162	0.0340083
ENSRNOG00000001047	Map2k7	363855	0.463232	0.000316575
ENSRNOG00000007400	Srebf2	300095	0.463532	0.000479088
ENSRNOG00000008108	Ubr7	314399	0.463569	0.000879541
ENSRNOG00000022482	Trappc11	290746	0.463713	0.00076385
ENSRNOG00000007845	Supt4h1	287608	0.463752	0.00114072
ENSRNOG00000013602	Usp48	362636	0.463853	0.0272241
ENSRNOG00000058906	Ptprh	171125	0.463945	0.00098061
ENSRNOG00000005434	Sptbn1	305614	0.463947	0.00048666
ENSRNOG00000036689	P4hb	25506	0.463971	0.000912802
ENSRNOG00000020138	Slc4a3	24781	0.464425	0.00172669
ENSRNOG00000003464	Hid1	287822	0.464463	0.00125508
ENSRNOG00000006761	Sh3gl2	116743	0.464666	0.00527319
ENSRNOG00000056246	Gls	24398	0.464769	0.00204715
ENSRNOG00000002642	Ptges3	362809	0.46489	0.00222292
ENSRNOG00000052142	Ahsa2	305577	0.465101	0.00298879
ENSRNOG00000012794	Grhpr	680021	0.46511	0.00196936
ENSRNOG00000056069	Kif11	171304	0.465293	0.000540337
ENSRNOG00000001053	Tmed2	65165	0.465324	0.000916432
ENSRNOG00000018009	Rab8b	266688	0.465421	0.0081776
ENSRNOG00000007291	Terf1	297758	0.465509	0.000671868
ENSRNOG00000029194	Dhx30	367172	0.465578	0.000742812
ENSRNOG00000003816	Tada1	360874	0.465658	0.000515628
ENSRNOG00000011379	Ccndbp1	362201	0.465788	0.003015
ENSRNOG00000013353	Tmem260	361030	0.465799	0.00541317
ENSRNOG00000010701	Depdc1b	310074	0.465876	0.00896586
ENSRNOG00000003289	Lap3	289668	0.466025	0.00101265
ENSRNOG00000058457	Chtopl1	500378	0.466029	0.00299406
ENSRNOG00000004908	Smc6	313961	0.4661	0.0012627
ENSRNOG00000014485	Pdcd6	308061	0.466247	0.00081385
ENSRNOG00000020374	Pgap6	303004	0.466288	0.00148876
ENSRNOG00000052583	Zfp106	688018	0.466328	0.00211168
ENSRNOG00000018273	Ncl	25135	0.466524	0.00196241
ENSRNOG00000004956	Jade2	303113	0.466609	0.00202778
ENSRNOG00000009284	Foxa1	25098	0.466674	0.0108461
ENSRNOG00000000432	Fkbpl	406168	0.466905	0.0191021
ENSRNOG00000013505	Vdac2	83531	0.467021	0.000644781
ENSRNOG00000014294	Ptpn6	116689	0.467153	0.00281244
ENSRNOG00000008411	Sec23b	362226	0.467193	0.00100643
ENSRNOG00000008244	Kiaa0586	690035	0.467201	0.0102729
ENSRNOG00000001278	Gpn3	360810	0.467504	0.00217015
ENSRNOG00000010996	Mob1b	360920	0.46755	0.00495756
ENSRNOG00000017857	Cul7	680835	0.467992	0.0336414
ENSRNOG00000004574	Ofd1	302661	0.468127	0.00217457
ENSRNOG00000003434	Ro60	304833	0.468386	0.00371355
ENSRNOG00000051578	Zfp54	308232	0.468536	0.0331454
ENSRNOG00000047002	Fstl5	365823	0.468567	0.00252866
ENSRNOG00000030426	Rps20l5	100364116	0.468647	0.0117066
ENSRNOG00000006027	Eif2ak4	114859	0.468659	0.00331254
ENSRNOG00000057626	Kif1b	117548	0.468764	0.000485245
ENSRNOG00000012722	Ppdpf	296470	0.469241	0.0090102
ENSRNOG00000007519	Tmem43	362401	0.469542	0.00157837
ENSRNOG00000008790	Gdap1l1	311616	0.469573	0.000832517
ENSRNOG00000004616	Npm1	25498	0.470038	0.00149978
ENSRNOG00000051624	Hspe1	25462	0.470049	0.00178068
ENSRNOG00000034071	Chmp4bl1	679886	0.47007	0.000598057
ENSRNOG00000018723	Cops7b	363273	0.47015	0.00359946
ENSRNOG00000023129	Mfsd9	316356	0.470275	0.0028152
ENSRNOG00000020791	Ube2q1	295252	0.470463	0.000597026
ENSRNOG00000002989	Nmt1	259274	0.47052	0.000644737
ENSRNOG00000012933	Prcc	310687	0.470628	0.00304203
ENSRNOG00000015970	Tbc1d13	499768	0.470643	0.000594302
ENSRNOG00000023456	Rnf41	362814	0.470656	0.000819776
ENSRNOG00000012638	Ciao1	29231	0.470673	0.00221742
ENSRNOG00000056678	Nckap5l	315297	0.470783	0.0161992
ENSRNOG00000015816	Bbs7	361930	0.470852	0.00251739
ENSRNOG00000058412	Morf4l1	300891	0.470866	0.00179876
ENSRNOG00000017078	Selenon	362624	0.471284	0.00187131
ENSRNOG00000014619	Dhx38	292007	0.47144	0.00183112
ENSRNOG00000018510	Cdk7	171150	0.471493	0.000972407
ENSRNOG00000042691	Armc7	287827	0.471554	0.00520972
ENSRNOG00000019485	Bckdk	29603	0.471876	0.00205401
ENSRNOG00000008831	Hcn2	114244	0.471972	0.00185441
ENSRNOG00000015055	Scg2	24765	0.471986	0.00126692
ENSRNOG00000006227	Ifih1	499801	0.472146	0.0121207
ENSRNOG00000015450	Ppp1r16a	362944	0.472267	0.00083932
ENSRNOG00000020189	Tinf2	290232	0.472287	0.0216384
ENSRNOG00000005360	Dhrs7b	287380	0.472291	0.000658487
ENSRNOG00000031173	Snd1	64635	0.472326	0.000801074
ENSRNOG00000015534	Cnep1r1	291914	0.472524	0.000945642
ENSRNOG00000021678	Alkbh3	362169	0.472928	0.0018991
ENSRNOG00000007283	Erlec1	289874	0.47346	0.00151486
ENSRNOG00000051620	Tspan9	312728	0.473647	0.000298199
ENSRNOG00000046171	Mlxipl	171078	0.473691	0.00122496
ENSRNOG00000028834	Polr2a	363633	0.473698	0.0280032
ENSRNOG00000001736	Bdh1	117099	0.473717	0.000516255
ENSRNOG00000033522	Prdm2	313678	0.473844	0.00125634
ENSRNOG00000017443	Tmem87b	362212	0.473944	0.000660632
ENSRNOG00000020626	Snrnp25	287170	0.474047	0.00156219
ENSRNOG00000036911	Bicd1	362466	0.474262	0.00462854
ENSRNOG00000024364	Enkd1	291975	0.474457	0.00126129
ENSRNOG00000016392	Zfp593	298546	0.474468	0.00148109
ENSRNOG00000024601	Taf11	309638	0.474647	0.00321748
ENSRNOG00000003769	Tmem163	360839	0.474799	0.00116612
ENSRNOG00000016705	Prpf4b	291078	0.475039	0.000987823
ENSRNOG00000014751	Ret	24716	0.475052	0.0126482
ENSRNOG00000016891	Uimc1	290997	0.475119	0.00147399
ENSRNOG00000006554	Fam149b1	289900	0.475403	0.000313093
ENSRNOG00000058359	Fkbp8	290652	0.475452	0.00060042
ENSRNOG00000017991	Cdk20	364666	0.475569	0.00228683
ENSRNOG00000054352	Atp6ap1	83615	0.475604	0.00040638
ENSRNOG00000019271	Ulk4	363167	0.475669	0.0114846
ENSRNOG00000001309	Camkk2	83506	0.47602	0.000617105
ENSRNOG00000018549	Fbh1	291293	0.476314	0.000583688
ENSRNOG00000024533	Eogt	494219	0.476484	0.00076385
ENSRNOG00000019737	Sema4a	310630	0.476702	0.00168827
ENSRNOG00000000977	Pnpla6	360753	0.476796	0.000332929
ENSRNOG00000033426	Cdc37	114562	0.476834	0.00141112
ENSRNOG00000007467	Ace3	498012	0.477639	0.00254313
ENSRNOG00000018911	Pfkfb3	117276	0.477656	0.000466061
ENSRNOG00000020004	Rbm34	307956	0.477696	0.00139382
ENSRNOG00000005464	Lgalsl	360983	0.477895	0.00228276
ENSRNOG00000005177	Cryzl2	289138	0.478083	0.00464712
ENSRNOG00000034037	Zfp266	367034	0.478088	0.00144862
ENSRNOG00000013443	Tm9sf3	309475	0.478139	0.000724377
ENSRNOG00000015583	Dnal4	300078	0.478437	0.00519505
ENSRNOG00000021399	Cfap298	288269	0.478644	0.00104773
ENSRNOG00000007489	Zfp41	100910508	0.47866	0.00223079
ENSRNOG00000009196	Rc3h2	311909	0.478681	0.0028095
ENSRNOG00000010068	Plpp7	296635	0.478695	0.00325333
ENSRNOG00000009377	Nelfb	311796	0.478741	0.00121048
ENSRNOG00000056487	Oxr1	117520	0.47893	0.00145705
ENSRNOG00000049949	Hapln4	361129	0.479042	0.000621047
ENSRNOG00000061572	Smarcd1	363002	0.479257	0.000758792
ENSRNOG00000018193	Poc5	294667	0.479357	0.00210531
ENSRNOG00000016484	Gstk1	297029	0.479647	0.00656125
ENSRNOG00000018117	Ndufv1	293655	0.479743	0.00076385
ENSRNOG00000006490	Neo1	81735	0.479966	0.00101488
ENSRNOG00000006747	Cc2d1a	288908	0.480441	0.000721545
ENSRNOG00000046085	Gon7	100233176	0.480532	0.00107116
ENSRNOG00000023484	Rpap2	305120	0.480547	0.00234079
ENSRNOG00000003013	Srpx	64316	0.480629	0.00486041
ENSRNOG00000014521	Armc8	315949	0.480669	0.00154161
ENSRNOG00000032825	Rpl30	64640	0.480734	0.00175098
ENSRNOG00000009766	Gpr180	306165	0.480968	0.00124335
ENSRNOG00000019177	Psd2	307500	0.480996	0.0185806
ENSRNOG00000009930	Pigo	313341	0.48104	0.00133446
ENSRNOG00000001420	Fis1	288584	0.481187	0.000602677
ENSRNOG00000021887	Cyb561d2	363137	0.48125	0.00742613
ENSRNOG00000010832	Pdgfrl	290771	0.481331	0.0103198
ENSRNOG00000001773	Senp2	78973	0.481409	0.0009359
ENSRNOG00000058050	Bclaf1	293017	0.48149	0.00184441
ENSRNOG00000003385	Glrx2	114022	0.48155	0.000925086
ENSRNOG00000030334	Adck5	362943	0.481645	0.00126236
ENSRNOG00000039315	Cfap157	499781	0.48173	0.00799532
ENSRNOG00000014191	Zfp395	305972	0.481799	0.00113479
ENSRNOG00000047198	Tatdn1	690068	0.481926	0.00803455
ENSRNOG00000012788	Clns1a	65160	0.481966	0.000714587
ENSRNOG00000028155	Dnaaf2	362746	0.482034	0.00793368
ENSRNOG00000018971	Mob3a	362833	0.482073	0.00372708
ENSRNOG00000033824	Gpd2	25062	0.48231	0.00241788
ENSRNOG00000020379	Cog8	291990	0.482392	0.00188561
ENSRNOG00000011865	Ciao2b	680987	0.482593	0.00111279
ENSRNOG00000012760	Chtop	361990	0.48277	0.000740014
ENSRNOG00000015825	Aurkc	292554	0.482831	0.00865391
ENSRNOG00000019574	Cuedc2	294009	0.482881	0.00028904
ENSRNOG00000009772	Kirrel3	315546	0.482883	0.0113457
ENSRNOG00000004494	Lta4h	299732	0.482887	0.000891321
ENSRNOG00000015914	U2af2	308335	0.482987	0.000496952
ENSRNOG00000019582	Mthfd1l	361472	0.483004	0.00040618
ENSRNOG00000010915	Ermp1	373544	0.483065	0.00055475
ENSRNOG00000010827	Ptbp2	310820	0.483451	0.0010366
ENSRNOG00000007892	Tram1	312903	0.483879	0.000820921
ENSRNOG00000001699	Setd4	245975	0.483982	0.000905958
ENSRNOG00000017832	Snx2	291464	0.484032	0.000492084
ENSRNOG00000002940	Ankrd17	289521	0.484338	0.000511398
ENSRNOG00000057221	Scn3b	245956	0.484354	0.000975348
ENSRNOG00000019507	Hnrnpul2	309197	0.484411	0.000334195
ENSRNOG00000005195	Cst3	25307	0.484664	0.000390291
ENSRNOG00000017889	Serac1	499015	0.484688	0.0132042
ENSRNOG00000002381	Bmp3	25667	0.484915	0.00370121
ENSRNOG00000004089	Enpp2	84050	0.484956	0.00421035
ENSRNOG00000022490	LOC100361008	100361008	0.48514	0.000719683
ENSRNOG00000006508	Thnsl2	297332	0.485603	0.00326992
ENSRNOG00000000611	Ube2d1	361831	0.485638	0.00164214
ENSRNOG00000016201	Mrps9	301371	0.485788	0.000881161
ENSRNOG00000004220	Ebag9	299864	0.485828	0.00242257
ENSRNOG00000020541	Nprl3	360505	0.486057	0.00493489
ENSRNOG00000011138	Rpl29	29283	0.486122	0.000657075
ENSRNOG00000011669	Gstcd	310855	0.486129	0.0353678
ENSRNOG00000029549	Eci3	291076	0.486194	0.00109542
ENSRNOG00000016152	Dek	306817	0.486237	0.000412737
ENSRNOG00000021402	Ankrd53	500230	0.486556	0.00157438
ENSRNOG00000058882	Emd	25437	0.486603	0.000604476
ENSRNOG00000004863	Mpped2	362185	0.486664	0.0153121
ENSRNOG00000010005	Adck2	312258	0.48694	0.00802945
ENSRNOG00000020068	Ndufaf3	56769	0.486942	0.000572243
ENSRNOG00000011777	Spag5	252918	0.486959	0.000575006
ENSRNOG00000045623	Capn10	63834	0.487054	0.000423254
ENSRNOG00000008392	Sbf1	300147	0.487461	0.000666559
ENSRNOG00000054033	Adap1	171097	0.488025	0.000738557
ENSRNOG00000010673	Eral1	363646	0.488241	0.00133977
ENSRNOG00000001428	Alkbh4	288587	0.488305	0.0035019
ENSRNOG00000014970	Kif17	500571	0.488432	0.0234172
ENSRNOG00000012204	KIAA0319l	100294508	0.488858	0.000200761
ENSRNOG00000016774	Telo2	302986	0.488951	0.00219151
ENSRNOG00000043215	Rtbdn	304667	0.489486	0.0441007
ENSRNOG00000057867	Mns1	363093	0.489641	0.0410991
ENSRNOG00000004608	Pam16	679907	0.48999	0.00201963
ENSRNOG00000016161	Lman2	290994	0.490145	0.000384601
ENSRNOG00000059894	Hmmr	25460	0.490155	0.000384601
ENSRNOG00000038933	Spcs3	680782	0.490198	0.000621298
ENSRNOG00000017075	Slc35e2b	313765	0.490359	0.00109145
ENSRNOG00000017383	Hikeshi	293103	0.490387	0.000561054
ENSRNOG00000025554	Zfp445	301076	0.4904	0.00254889
ENSRNOG00000042741	Adgb	292477	0.490507	0.0296666
ENSRNOG00000007636	Cadps2	312166	0.490926	0.000801412
ENSRNOG00000011572	Klc1	171041	0.490965	0.000379896
ENSRNOG00000001828	Stk38l	691337	0.491115	0.000256837
ENSRNOG00000020970	Rundc3a	303569	0.491149	0.000400781
ENSRNOG00000051061	Prep	83471	0.491242	0.000201193
ENSRNOG00000031947	Rpl36l3	100361060	0.491351	0.0102125
ENSRNOG00000053309	Tubd1	287592	0.491427	0.00511806
ENSRNOG00000026267	Igbp1	58845	0.491454	0.00495166
ENSRNOG00000015844	Snrpd2	680309	0.491496	0.000675474
ENSRNOG00000016754	Bcs1l	301514	0.491511	0.00476691
ENSRNOG00000017453	Ptpn2	117063	0.491782	0.000903795
ENSRNOG00000019065	Zfp385b	311137	0.491911	0.00335827
ENSRNOG00000013376	Mvd	81726	0.491935	0.000683944
ENSRNOG00000016872	Plppr4	295401	0.491956	0.000804414
ENSRNOG00000029107	Hmgb2l2	498388	0.492088	0.0419756
ENSRNOG00000018160	Zswim5	313524	0.492527	0.000811575
ENSRNOG00000032735	Srek1	56763	0.492571	0.000823234
ENSRNOG00000033729	Zfp719	102556967	0.492614	0.0112547
ENSRNOG00000016360	Gps2	497941	0.492683	0.000707076
ENSRNOG00000016781	Ppib	64367	0.492957	0.000887787
ENSRNOG00000016810	Stmn1	29332	0.493004	0.000537714
ENSRNOG00000019127	Zfp606	292610	0.493078	0.00385578
ENSRNOG00000006551	Dcaf15	304653	0.493229	0.000188475
ENSRNOG00000009355	Ogfr	83525	0.493281	0.00104462
ENSRNOG00000001060	Snrnp35	360803	0.493313	0.000678144
ENSRNOG00000018774	Rps14	29284	0.493462	0.000864898
ENSRNOG00000020304	Pdcd11	309458	0.493565	0.000563158
ENSRNOG00000053828	Ppp1r12c	499076	0.493918	0.000502204
ENSRNOG00000010601	Srpk2	296753	0.493962	0.000548636
ENSRNOG00000000641	Nrbf2	58839	0.494097	0.00362592
ENSRNOG00000008022	Apaf1	78963	0.494333	0.000973457
ENSRNOG00000017467	Rab4a	25532	0.494595	0.000553067
ENSRNOG00000056904	Gtf3c2	313914	0.494757	0.000133634
ENSRNOG00000015692	Taok1	286993	0.494848	0.000956006
ENSRNOG00000011150	Arsb	25227	0.494902	0.000294055
ENSRNOG00000013446	Nif3l1	301431	0.495341	0.00100493
ENSRNOG00000029966	Xrcc4	309995	0.495401	0.00750437
ENSRNOG00000008039	Cul5	64624	0.495501	0.000765259
ENSRNOG00000014060	Mras	25482	0.495588	0.000469079
ENSRNOG00000006002	Stk35	311419	0.495601	0.00134214
ENSRNOG00000012364	Prickle2	312563	0.495672	0.00708224
ENSRNOG00000006440	Ift27	300062	0.495711	0.00611559
ENSRNOG00000017952	Septin2	117515	0.496097	0.000190422
ENSRNOG00000049770	Cryba4	64348	0.496353	0.00345833
ENSRNOG00000016398	Clstn1	313717	0.496413	0.00059458
ENSRNOG00000021092	Scnm1	310662	0.496537	0.00250994
ENSRNOG00000031346	Ift22	288585	0.496616	0.00106933
ENSRNOG00000008064	Naga	315165	0.496837	0.000282601
ENSRNOG00000011313	Sorcs1	309533	0.497043	0.0168172
ENSRNOG00000012091	Ppa2	310856	0.497259	0.000838228
ENSRNOG00000011994	Perp	292949	0.497346	0.000460602
ENSRNOG00000012424	Adam23	301460	0.4978	0.00319069
ENSRNOG00000003879	Rnf167	360554	0.497829	0.000530074
ENSRNOG00000003239	Cant1	246272	0.497888	0.000241694
ENSRNOG00000026425	Ppp6r2	300146	0.497973	0.000495413
ENSRNOG00000010034	Asah1	84431	0.498246	0.000303982
ENSRNOG00000011981	Slc39a13	295928	0.498585	0.000268828
ENSRNOG00000060689	Parp11	500323	0.498589	0.00598767
ENSRNOG00000005046	Tspan13	366602	0.498809	0.000391931
ENSRNOG00000000471	B3galt4	171079	0.499109	0.0205333
ENSRNOG00000015231	Mrpl44	301552	0.499179	0.00140958
ENSRNOG00000007241	Fnbp4	311183	0.499261	0.00170609
ENSRNOG00000053026	Shcbp1	364648	0.499328	0.00141585
ENSRNOG00000032780	Mrpl58	303673	0.499335	0.00113789
ENSRNOG00000055226	Dab2ip	192126	0.499384	0.000452527
ENSRNOG00000007924	Mios	362324	0.499407	0.00146995
ENSRNOG00000023210	Trappc10	309678	0.499839	0.000239773
ENSRNOG00000053303	Bend4	681008	0.499901	0.0122649
ENSRNOG00000004292	Sptssa	500651	0.499963	0.00122247
ENSRNOG00000042886	Rps28	691531	0.500062	0.0114445
ENSRNOG00000013253	Armc1	294948	0.500159	0.000385067
ENSRNOG00000019953	Ube2f	363284	0.500513	0.00302002
ENSRNOG00000042482	Tatdn2	500295	0.500666	0.000307694
ENSRNOG00000036835	Copz1	315345	0.500792	0.000510021
ENSRNOG00000018668	Glg1	29476	0.501066	0.000433044
ENSRNOG00000006865	Laptm4a	298875	0.501204	0.000300124
ENSRNOG00000014049	Riok1	291061	0.501227	0.000605782
ENSRNOG00000059480	Supt20h	361946	0.501231	0.000562048
ENSRNOG00000015678	Spata1	362056	0.501458	0.0343118
ENSRNOG00000048152	Myo1b	117057	0.501664	0.000933107
ENSRNOG00000011969	Dock9	259237	0.501729	0.000655014
ENSRNOG00000002112	Zfp644	305127	0.501874	0.000568816
ENSRNOG00000000479	Kifc1	294286	0.502096	0.000377249
ENSRNOG00000018462	Rabep2	80754	0.502252	0.000524652
ENSRNOG00000014630	Iws1	291705	0.502604	0.00132069
ENSRNOG00000003504	Thsd8	120098655	0.502731	0.00084725
ENSRNOG00000021081	Vps72	310661	0.502813	0.000646116
ENSRNOG00000002115	Sod1	24786	0.503015	0.000369247
ENSRNOG00000054374	Smim29	294291	0.503203	0.000977755
ENSRNOG00000010877	Alg9	367083	0.50321	0.00216601
ENSRNOG00000050348	Isoc2a	684270	0.503217	0.0237446
ENSRNOG00000012503	Dnajc16	362652	0.503544	0.00121206
ENSRNOG00000011893	Rps3a	29288	0.503779	0.0010787
ENSRNOG00000002722	Sec14l1	360668	0.503818	0.00038257
ENSRNOG00000001436	Ywhag	56010	0.504034	0.000389962
ENSRNOG00000005298	Zfp513	313913	0.504281	0.00113821
ENSRNOG00000008145	Traf3	362788	0.504674	0.000552116
ENSRNOG00000012564	Steep1	313433	0.505086	0.00241861
ENSRNOG00000002208	Shroom3	305230	0.505321	0.00265298
ENSRNOG00000017272	Mrps27	361883	0.505457	0.000501092
ENSRNOG00000010881	Trak2	171086	0.50554	0.000861408
ENSRNOG00000021010	Arl2	65142	0.505574	0.00116612
ENSRNOG00000014317	Arpc5l	296710	0.505616	0.0374766
ENSRNOG00000010891	Lrrcc1	266808	0.506003	0.000897948
ENSRNOG00000043377	Fdps	83791	0.506015	0.000187925
ENSRNOG00000015417	Kansl3	316328	0.506359	0.000201157
ENSRNOG00000020772	Dhx8	287727	0.506497	0.000520846
ENSRNOG00000008484	Pdcl	64013	0.506531	0.000487392
ENSRNOG00000029500	Tapbp	25217	0.506588	0.000720172
ENSRNOG00000031709	Ppfibp1	312855	0.506638	0.000235152
ENSRNOG00000017669	Chd1l	310707	0.506779	0.000176138
ENSRNOG00000005923	Mtmr2	315422	0.506856	0.000636367
ENSRNOG00000009403	Dcaf17	499807	0.507461	0.00581348
ENSRNOG00000005486	Phf20l1	314964	0.507487	0.00223834
ENSRNOG00000004901	Slc4a1ap	298805	0.507548	0.000593118
ENSRNOG00000015796	Msh2	81709	0.507622	0.000848581
ENSRNOG00000020384	Fam13b	291694	0.507895	0.000362285
ENSRNOG00000008615	Mal2	362911	0.508059	0.000238685
ENSRNOG00000003084	Parp1	25591	0.508612	0.00020213
ENSRNOG00000001758	Dynlt2b	498095	0.508716	0.00223511
ENSRNOG00000008047	Khk	25659	0.508885	0.00426531
ENSRNOG00000037655	Gatb	361974	0.508929	0.000823639
ENSRNOG00000024874	Prtfdc1	291355	0.509499	0.00481171
ENSRNOG00000001547	Agps	84114	0.509573	0.00180569
ENSRNOG00000001842	Mrps35	297727	0.509662	0.000442004
ENSRNOG00000059702	Tex9	300822	0.509732	0.00322829
ENSRNOG00000011334	Tmem63c	314332	0.509753	0.00686992
ENSRNOG00000012505	Ppwd1	294711	0.510173	0.00154203
ENSRNOG00000004036	Snx12	363478	0.510256	0.000270468
ENSRNOG00000010125	Mtrex	365668	0.510405	0.00070909
ENSRNOG00000001875	Smpd4	303790	0.510704	0.000214695
ENSRNOG00000001611	Rpl24	64307	0.510988	0.000525675
ENSRNOG00000009953	Snx16	64088	0.511193	0.000953795
ENSRNOG00000012634	Fbxo10	362511	0.511463	0.000613305
ENSRNOG00000007224	Bmt2	500034	0.511557	0.000505253
ENSRNOG00000007441	Klhl32	313111	0.511988	0.00231952
ENSRNOG00000000663	Tfip11	288718	0.512363	0.000215943
ENSRNOG00000016722	Xpo6	293476	0.512381	0.000121488
ENSRNOG00000043286	Cpne2	498972	0.51252	0.0019595
ENSRNOG00000016190	Coq9	498909	0.512608	0.000109917
ENSRNOG00000010712	Terf2ip	307861	0.512714	0.000366976
ENSRNOG00000020351	Vps4a	246772	0.512783	0.000313118
ENSRNOG00000003699	Endov	498029	0.512975	0.00046215
ENSRNOG00000008584	Rnaseh1	298933	0.513091	0.00425608
ENSRNOG00000023650	Cops4	360915	0.5131	0.000653742
ENSRNOG00000045740	Tmx3	682967	0.513296	0.000383301
ENSRNOG00000012379	Wdr18	314617	0.513297	0.000113239
ENSRNOG00000004257	Ctps2	619580	0.513298	0.000139107
ENSRNOG00000011498	Psip1	313323	0.513345	0.00016996
ENSRNOG00000003392	Grsf1	305256	0.513427	0.000304871
ENSRNOG00000003229	Tspan7	363447	0.513492	0.000490512
ENSRNOG00000021024	Pi4kb	81747	0.513859	0.00037329
ENSRNOG00000020871	Ltbp4	292734	0.514067	0.0350839
ENSRNOG00000058663	Suz12	688041	0.51407	0.000554038
ENSRNOG00000027194	Sgsm2	303304	0.514502	0.000235099
ENSRNOG00000013474	Casz1	313713	0.514634	0.000667609
ENSRNOG00000000815	Smpdl3a	294422	0.51489	0.0278615
ENSRNOG00000003131	Traf7	360491	0.514914	9.39e-05
ENSRNOG00000005024	Cdkn2aipnl	287278	0.514955	0.000270407
ENSRNOG00000016050	Fgfr1	79114	0.514997	0.000381515
ENSRNOG00000017917	Cdhr2	291002	0.515	0.000387684
ENSRNOG00000018225	Tp53inp2	362246	0.515283	0.000476143
ENSRNOG00000015085	Dmpk	308405	0.515358	0.00326118
ENSRNOG00000006557	Cyfip2	303073	0.515558	0.000282563
ENSRNOG00000009887	Arih1	300756	0.515617	0.000234843
ENSRNOG00000018936	Zfp780b-ps1	100360638	0.515631	0.00574424
ENSRNOG00000055925	Zc3h7b	315158	0.515897	0.00016224
ENSRNOG00000017904	Nol7	498727	0.515918	0.000132646
ENSRNOG00000019154	Zmynd8	296374	0.516058	0.000448614
ENSRNOG00000020902	G6pc3	303565	0.516115	0.000781842
ENSRNOG00000013267	Helz2	296474	0.51626	0.00899304
ENSRNOG00000004035	Krr1	314830	0.516288	0.000827045
ENSRNOG00000014208	Dctn3	362504	0.516957	0.000666332
ENSRNOG00000013011	Dnajb4	295549	0.51696	0.00228373
ENSRNOG00000060449	Rps21	81775	0.517006	0.00264834
ENSRNOG00000048981	Ahsa1	681996	0.517398	0.000316689
ENSRNOG00000026842	Nnt	310378	0.517733	0.000249778
ENSRNOG00000047393	Krt18	294853	0.51779	0.000504113
ENSRNOG00000008455	Tmem87a	366170	0.518253	7.13e-05
ENSRNOG00000018367	Taldo1	83688	0.518365	0.000228454
ENSRNOG00000004921	Nusap1	311336	0.518368	0.0001049
ENSRNOG00000000288	Scarf2	287949	0.518577	0.000881187
ENSRNOG00000001148	Rplp0	64205	0.518775	0.000247295
ENSRNOG00000011623	Rab3c	171058	0.518812	0.00054856
ENSRNOG00000011740	Poglut2	316370	0.519025	0.000594269
ENSRNOG00000017990	Ubap2l	361984	0.519088	0.00055587
ENSRNOG00000056398	LOC100359876	100359876	0.519145	0.00047881
ENSRNOG00000012015	Lrrc49	300763	0.519688	0.000664095
ENSRNOG00000001149	Pxn	360820	0.519689	0.000410657
ENSRNOG00000009683	Sdcbp	83841	0.51977	0.000216791
ENSRNOG00000004509	Eapp	299043	0.519871	0.00208495
ENSRNOG00000017156	Ankle1	361122	0.51994	0.00117722
ENSRNOG00000002205	Ociad1	289590	0.519952	0.000305386
ENSRNOG00000029535	Nrbp2	680451	0.520034	0.00774207
ENSRNOG00000014152	Kcnip3	65199	0.520161	0.00168957
ENSRNOG00000012271	Cnot1	291841	0.520178	0.000121126
ENSRNOG00000032630	Mrps28	689025	0.520243	0.000321453
ENSRNOG00000016961	Rps27	94266	0.520409	0.000319912
ENSRNOG00000031916	Timeless	83508	0.520788	0.000972212
ENSRNOG00000021185	Bola1	365875	0.520886	0.00126049
ENSRNOG00000026644	Glipr1	299783	0.520888	0.00639406
ENSRNOG00000017037	Otud3	500572	0.520892	0.001566
ENSRNOG00000023309	Anks6	362515	0.520914	0.000159338
ENSRNOG00000005814	Katnbl1	691543	0.521009	0.00160381
ENSRNOG00000013027	Ralgdsl3	300444	0.521079	0.000446244
ENSRNOG00000037500	Pus1	304567	0.521335	0.000386645
ENSRNOG00000002514	Ccdc93	304743	0.521628	0.00120596
ENSRNOG00000017817	Cox4i1	29445	0.521736	0.000208125
ENSRNOG00000010719	Exosc10	313707	0.521823	0.000294442
ENSRNOG00000001710	Abcf3	287982	0.521912	0.000511982
ENSRNOG00000049683	Sh3gl1	81922	0.522018	0.000409758
ENSRNOG00000004910	Eif2d	498225	0.522266	0.00057581
ENSRNOG00000009729	Ubp1	301038	0.522774	0.000423075
ENSRNOG00000024036	Fam98c	292764	0.522832	0.000224702
ENSRNOG00000020119	Pcdha4	116741	0.522953	0.000420579
ENSRNOG00000002632	Naca	288770	0.523087	0.000209309
ENSRNOG00000060528	Cacna1g	29717	0.523117	0.0101436
ENSRNOG00000019105	Dpp8	315758	0.52333	0.000734555
ENSRNOG00000047531	Ccdc57	688324	0.523537	0.0085127
ENSRNOG00000014431	Dctn3l1	498977	0.523608	0.0222883
ENSRNOG00000025296	Lrrc8a	311846	0.523615	0.00028103
ENSRNOG00000010702	Ube3c	362294	0.523986	0.000389047
ENSRNOG00000045553	Proser2	683460	0.524004	0.0388083
ENSRNOG00000013515	Ptpru	116680	0.524056	0.0439415
ENSRNOG00000042044	Stard3	363675	0.524274	0.000539856
ENSRNOG00000012602	Recql	312824	0.524604	8.97e-05
ENSRNOG00000029341	LOC100909911	100909911	0.524862	0.0325269
ENSRNOG00000024212	Tent4b	307745	0.524928	0.000243652
ENSRNOG00000003831	Tdp1	314380	0.525005	0.00250819
ENSRNOG00000019772	Dnpep	301529	0.52534	0.000268469
ENSRNOG00000049629	Reep2	682105	0.525557	0.0015026
ENSRNOG00000014599	Dhx36	310461	0.526055	0.000299022
ENSRNOG00000014503	Celf4	307540	0.52625	0.000235866
ENSRNOG00000009080	Atp6v1d	299159	0.52626	0.000265255
ENSRNOG00000007650	Cd63	29186	0.526663	0.00018375
ENSRNOG00000019742	Stat3	25125	0.526865	0.000243652
ENSRNOG00000016467	Kctd1	291772	0.526874	0.00103977
ENSRNOG00000009378	Rpl4	64302	0.527095	0.00035925
ENSRNOG00000029089	Foxr1	315601	0.527366	0.00317836
ENSRNOG00000010538	Commd7	296285	0.527881	0.000373555
ENSRNOG00000015295	Ctdsp1	363249	0.527976	0.000124622
ENSRNOG00000001126	Fbxw8	304522	0.527988	0.000110535
ENSRNOG00000000150	Dnajc1	100360412	0.528051	0.000152861
ENSRNOG00000057620	Slc6a8	50690	0.528306	0.000104427
ENSRNOG00000018345	Abce1	361390	0.528313	0.000574906
ENSRNOG00000010750	Polr1f	362728	0.528323	0.00132135
ENSRNOG00000053814	Synrg	84479	0.528453	0.000383757
ENSRNOG00000052802	Aldoa	24189	0.528522	0.000149791
ENSRNOG00000016306	Adgrv1	100362255	0.528592	0.000798782
ENSRNOG00000008950	Adi1	298934	0.528809	0.000275667
ENSRNOG00000000811	Pkib	24678	0.528824	0.000202629
ENSRNOG00000007901	Tmed10	84599	0.529097	0.000438566
ENSRNOG00000009722	Chd3	303241	0.529404	0.000123065
ENSRNOG00000049952	Gucd1	687713	0.529466	0.000294817
ENSRNOG00000007979	Phospho2	295663	0.52952	0.0113836
ENSRNOG00000005196	Slc12a6	691209	0.529566	0.000922817
ENSRNOG00000016580	Rps23	124323	0.529635	0.000592334
ENSRNOG00000001620	Prdm15	304054	0.529665	0.00157816
ENSRNOG00000028350	Arsl	310326	0.529691	0.000261779
ENSRNOG00000006304	Mdm2	314856	0.529946	0.000363344
ENSRNOG00000037148	Adap2	56826	0.530004	0.00118074
ENSRNOG00000016387	Rpl34	362041	0.530016	0.000339274
ENSRNOG00000006375	Vdac1	83529	0.530043	8.26e-05
ENSRNOG00000003821	Rptor	287871	0.530328	0.000622588
ENSRNOG00000008767	Atg4c	313391	0.530556	0.00117791
ENSRNOG00000013202	Akap7	361458	0.530766	0.00222956
ENSRNOG00000018996	Phf7	364510	0.531076	0.00768503
ENSRNOG00000008482	Rbms1	362138	0.531468	0.0030149
ENSRNOG00000014629	Lmo1	245979	0.531561	0.000286394
ENSRNOG00000018507	Gfpt1	297417	0.531832	0.000167625
ENSRNOG00000011552	Mon1b	307868	0.531839	0.000102218
ENSRNOG00000046245	Marchf9	679272	0.531899	0.00196451
ENSRNOG00000005387	Rbm3	114488	0.532006	0.000179534
ENSRNOG00000007125	Vps54	286932	0.532068	7.27e-05
ENSRNOG00000001427	Orai2	304592	0.532083	8e-05
ENSRNOG00000043192	Hacd1	680115	0.532185	0.0480141
ENSRNOG00000020433	Actn4	63836	0.532261	0.000118186
ENSRNOG00000002840	Atp5f1b	171374	0.532489	7.95e-05
ENSRNOG00000060144	Ankle2	360829	0.532525	0.00104892
ENSRNOG00000007359	Gca	295647	0.532701	0.00196025
ENSRNOG00000027722	H1f10	500252	0.532723	0.000622105
ENSRNOG00000061688	LOC120094472	120094472	0.532944	0.0479304
ENSRNOG00000014119	Farsb	301544	0.533377	0.000355005
ENSRNOG00000037540	Tmem256	287442	0.533597	0.00227683
ENSRNOG00000029529	Eef1akmt4	102551435	0.533627	0.00539454
ENSRNOG00000036980	Zgrf1	310880	0.533686	0.00122878
ENSRNOG00000019838	Gmfg	113940	0.533817	0.00658095
ENSRNOG00000016371	Slc18b1	309570	0.533926	0.000987767
ENSRNOG00000020744	Adar	81635	0.53412	0.000268581
ENSRNOG00000060603	Nhsl1	308631	0.534299	0.0185512
ENSRNOG00000009134	Mad2l2	313702	0.534323	0.000659314
ENSRNOG00000054838	Mcrs1	300222	0.5344	8.23e-05
ENSRNOG00000012136	Mrps30	294767	0.534452	0.000157634
ENSRNOG00000021725	Unc119b	288702	0.535027	8.98e-05
ENSRNOG00000004208	Crim1	298744	0.535184	0.0266144
ENSRNOG00000031934	Enah	360891	0.535346	0.000102817
ENSRNOG00000017127	Rpl28	64638	0.535489	0.000357419
ENSRNOG00000018271	Scamp4	65170	0.535689	0.000252726
ENSRNOG00000031174	Arnt	25242	0.535888	0.000397841
ENSRNOG00000018395	Usp40	316599	0.535947	0.00997171
ENSRNOG00000043105	Lyrm2	690354	0.535957	0.000470463
ENSRNOG00000002092	Hunk	288275	0.536261	0.00160166
ENSRNOG00000016266	Mphosph10	293828	0.53658	0.000207535
ENSRNOG00000043419	Hist3h2ba	303175	0.536662	0.000701019
ENSRNOG00000000541	Glo1	294320	0.537172	0.000209324
ENSRNOG00000017707	Abi2	286928	0.537276	0.000471568
ENSRNOG00000006028	Tubgcp6	362980	0.53758	0.000192073
ENSRNOG00000010189	Rps24	81776	0.537593	0.000318963
ENSRNOG00000031135	Smarcc2	685179	0.537636	4.12e-05
ENSRNOG00000004259	Dohh	314644	0.537788	0.000154111
ENSRNOG00000007034	Hipk2	362342	0.537902	0.00148876
ENSRNOG00000050547	Syngr2	89815	0.537921	0.000110984
ENSRNOG00000033119	Plcb4	25031	0.538321	0.000303378
ENSRNOG00000014287	Stk11	314621	0.538324	4.56e-05
ENSRNOG00000018801	Klhdc4	307917	0.538545	0.000341285
ENSRNOG00000018320	Rps15a	117053	0.538593	0.00060312
ENSRNOG00000010664	Wdr73	308751	0.53879	0.000203664
ENSRNOG00000000244	Coil	50998	0.538922	0.00165969
ENSRNOG00000014969	Lzts2	365468	0.538992	0.000206338
ENSRNOG00000012121	Sdf2	287470	0.539236	0.000199444
ENSRNOG00000054581	Tmem101	303564	0.53934	0.000143875
ENSRNOG00000009997	Erap1	80897	0.539804	0.000116827
ENSRNOG00000047513	Mdn1	362498	0.539841	0.000447207
ENSRNOG00000008637	Strada	303605	0.540144	6.35e-05
ENSRNOG00000008017	Cdk5	140908	0.540241	8.69e-05
ENSRNOG00000004022	Klhdc9	360878	0.540272	0.0282732
ENSRNOG00000059142	Dtwd2	361326	0.540324	0.0009359
ENSRNOG00000011211	Pex5l	286937	0.540481	0.000189412
ENSRNOG00000000397	Ccar1	361849	0.540641	0.00124652
ENSRNOG00000011014	Copg2	301742	0.541077	0.00018466
ENSRNOG00000013323	Rnf217	292188	0.541513	0.00126114
ENSRNOG00000019079	Polr1c	301246	0.541569	0.00043172
ENSRNOG00000004150	Slc9a7	317170	0.541923	0.00270863
ENSRNOG00000018997	Myh7b	311570	0.542066	0.0375412
ENSRNOG00000008812	Tmem214	362711	0.542369	0.000146183
ENSRNOG00000025185	Nup188	366016	0.542425	0.000121803
ENSRNOG00000013798	Fnbp1l	310839	0.542499	0.000100956
ENSRNOG00000060229	Arf1	64310	0.542727	8.1e-05
ENSRNOG00000017069	Mark4	680407	0.542852	0.000324595
ENSRNOG00000008337	Gjd2	50564	0.542921	0.00218195
ENSRNOG00000008992	Grik3	298521	0.543164	0.00853181
ENSRNOG00000003712	Ppp4r3b	360993	0.54341	0.000353654
ENSRNOG00000010537	Dis3l	363077	0.543489	2.49e-05
ENSRNOG00000030704	Eif4g1-ps1	682402	0.543579	6.65e-05
ENSRNOG00000008452	Eid1	499882	0.543706	0.000160692
ENSRNOG00000015442	Sfxn3	65042	0.543788	0.000334709
ENSRNOG00000012164	Plppr2	300443	0.543803	0.00021639
ENSRNOG00000017466	Kif5b	117550	0.544007	0.000119765
ENSRNOG00000050519	Rhoa	117273	0.544047	7.25e-05
ENSRNOG00000033010	Akr1c12	364773	0.544165	0.000332038
ENSRNOG00000017997	Nek4	306252	0.544398	0.00112614
ENSRNOG00000004050	Snrk	170837	0.544433	0.00035253
ENSRNOG00000012770	Spata9	294594	0.544444	0.0124352
ENSRNOG00000017036	Sec11c	266758	0.544735	0.000217609
ENSRNOG00000028319	Cryz	362061	0.544754	0.00130337
ENSRNOG00000007690	Cmpk2	314004	0.544949	0.00196241
ENSRNOG00000003278	Map3k14	360640	0.545027	0.00790976
ENSRNOG00000020688	Ccdc51	316008	0.545117	0.00385406
ENSRNOG00000015235	Fra10ac1	365458	0.54513	6.28e-05
ENSRNOG00000024829	Btf3l5	305284	0.545514	0.00140122
ENSRNOG00000002851	Vcf1	619573	0.545562	0.000178679
ENSRNOG00000013067	Phf21b	300117	0.545821	0.00731969
ENSRNOG00000013260	Calr3	364529	0.546051	0.0388469
ENSRNOG00000007920	Ssbp3	84354	0.546154	0.000144377
ENSRNOG00000028292	Gart	288259	0.546244	0.000108561
ENSRNOG00000017091	Slc25a46	291709	0.546521	9.57e-05
ENSRNOG00000043093	Ap1m2	367038	0.546963	4.61e-05
ENSRNOG00000010194	Ift43	299209	0.547087	0.00122354
ENSRNOG00000052745	Met	24553	0.547318	0.000635193
ENSRNOG00000061176	Nudt3	294292	0.547432	7.56e-05
ENSRNOG00000011853	Mbd2	680172	0.54762	8.11e-05
ENSRNOG00000033100	Fth1-ps5	689130	0.548049	0.00165372
ENSRNOG00000016939	Chmp7	364419	0.54817	9.52e-05
ENSRNOG00000002878	Afm	282708	0.548236	0.00608229
ENSRNOG00000006868	Ube2z	303478	0.548422	0.00018044
ENSRNOG00000016383	Commd3	291339	0.548471	4.91e-05
ENSRNOG00000031273	Rpl27al7	363817	0.548891	0.00500714
ENSRNOG00000001142	Prkab1	83803	0.548975	9.78e-05
ENSRNOG00000060100	Knl1	311327	0.549118	0.000265255
ENSRNOG00000038372	Ndufs2	289218	0.549187	6.1e-05
ENSRNOG00000018255	Clptm1	292696	0.549428	5.36e-05
ENSRNOG00000025592	Tspan31	362890	0.549459	0.000173557
ENSRNOG00000039859	Dnmt1	84350	0.549641	8.45e-05
ENSRNOG00000031406	Hps3	310288	0.549666	0.000184537
ENSRNOG00000015667	Epcam	171577	0.549967	7.32e-05
ENSRNOG00000006703	Zfp398	500108	0.55047	0.000934334
ENSRNOG00000019456	Kars1	292028	0.550499	0.000148884
ENSRNOG00000015598	Zfp772	308318	0.550722	0.023537
ENSRNOG00000002165	Abraxas1	289468	0.550808	0.0112695
ENSRNOG00000018816	Cox5a	252934	0.550909	0.000265255
ENSRNOG00000013340	Twsg1	363294	0.55091	7.53e-05
ENSRNOG00000019826	Sil1	291673	0.551162	9.24e-05
ENSRNOG00000020723	Pten	50557	0.551333	8.53e-05
ENSRNOG00000003600	Pnpt1	360992	0.551359	0.000199474
ENSRNOG00000046309	Gpr68	314386	0.551455	0.0249786
ENSRNOG00000000161	Chm	24942	0.551522	0.000192034
ENSRNOG00000003031	Atp2b4	29600	0.551564	0.000280613
ENSRNOG00000009681	Flot2	83764	0.551733	0.000172599
ENSRNOG00000006995	Ano6	315272	0.551893	0.00049799
ENSRNOG00000008555	Rps20	122772	0.551989	0.000240777
ENSRNOG00000003003	Tbc1d19	289657	0.552052	0.00597632
ENSRNOG00000060936	Ikbkg	309295	0.552068	0.000609982
ENSRNOG00000018783	Bcas2	295334	0.552284	0.000170931
ENSRNOG00000001964	Cd47	29364	0.552296	3.46e-05
ENSRNOG00000022245	Msantd4	500941	0.55254	6.65e-05
ENSRNOG00000020590	Adam15	57025	0.55274	7.56e-05
ENSRNOG00000002949	Pgs1	303698	0.552818	0.000108606
ENSRNOG00000023278	Sec61a2	361273	0.552869	0.000124032
ENSRNOG00000021931	Uba6	305268	0.553263	0.000279077
ENSRNOG00000001709	Ap2m1	116563	0.55344	4.34e-05
ENSRNOG00000046918	Apoo	363474	0.553464	0.00107834
ENSRNOG00000006235	Nell2	81734	0.553594	9.33e-05
ENSRNOG00000018557	Cdh22	29182	0.553645	0.00918929
ENSRNOG00000010174	Enpp4	301261	0.553724	0.000111964
ENSRNOG00000005418	Trap1	287069	0.553741	4.8e-05
ENSRNOG00000011895	Saal1	691143	0.553843	0.00025659
ENSRNOG00000033608	Cd276	315716	0.55419	0.000135669
ENSRNOG00000043386	Commd2	688478	0.554206	0.000109917
ENSRNOG00000031315	Rpl36al1	81769	0.554212	4.68e-05
ENSRNOG00000019497	Mrpl17	171061	0.554524	9.46e-05
ENSRNOG00000033235	Relb	100360982	0.554598	8.56e-05
ENSRNOG00000053813	Nkap	298342	0.554793	0.000537861
ENSRNOG00000029903	Spock3	306404	0.554859	0.000673018
ENSRNOG00000001247	Clip1	65201	0.554922	3.82e-05
ENSRNOG00000010389	Ndrg2	171114	0.555175	0.0145156
ENSRNOG00000015540	Ppp6r3	309144	0.555367	7.57e-05
ENSRNOG00000055401	Kcnc1	25327	0.555599	0.00660539
ENSRNOG00000025528	Efr3a	362923	0.556432	9.06e-05
ENSRNOG00000018040	Gins4	290842	0.556474	0.00108699
ENSRNOG00000013874	Rplp1	140661	0.556507	0.000102573
ENSRNOG00000031889	Rpl6-ps1	500714	0.556839	3.45e-05
ENSRNOG00000017919	Nup133	292085	0.55689	0.000126921
ENSRNOG00000020659	Mrpl4	363023	0.557174	0.000317157
ENSRNOG00000017706	Slc66a1	362642	0.557227	0.000206265
ENSRNOG00000012454	Trmt10b	298081	0.557981	2.84e-05
ENSRNOG00000014480	Dbndd2	499941	0.558103	0.000404119
ENSRNOG00000016526	Dsg2	307562	0.558218	0.000111634
ENSRNOG00000011952	Samm50	300111	0.558653	7.62e-05
ENSRNOG00000060137	Gpr173	64021	0.558683	0.00434694
ENSRNOG00000010746	Rpl32	28298	0.558819	0.000287704
ENSRNOG00000024497	U2af1l4	361542	0.559019	0.000245641
ENSRNOG00000014188	Tma16	290686	0.559034	0.0010439
ENSRNOG00000016553	Vwa5b1	313653	0.55922	7.89e-05
ENSRNOG00000018878	Ssh3	365396	0.559226	5.54e-05
ENSRNOG00000006989	Vamp2	24803	0.559262	5.89e-05
ENSRNOG00000015619	Agfg1	363266	0.559412	1.22e-05
ENSRNOG00000022343	Alms1	297408	0.559482	0.000330295
ENSRNOG00000030124	Ptpn11	25622	0.559598	4.32e-05
ENSRNOG00000011140	Prxl2a	361118	0.559698	0.000707076
ENSRNOG00000017787	Ripk1	306886	0.559801	0.000117136
ENSRNOG00000050016	Gtf3a	246299	0.560129	0.000127947
ENSRNOG00000012228	Skap2	155183	0.560136	7.64e-05
ENSRNOG00000029415	Uqcc4	497874	0.560815	0.000234113
ENSRNOG00000034272	Pias1	300772	0.561044	0.00330188
ENSRNOG00000049471	Steap3	170824	0.561128	0.0269464
ENSRNOG00000028581	Ccdc138	499442	0.561271	0.00597779
ENSRNOG00000016833	Ide	25700	0.561598	6.59e-05
ENSRNOG00000061438	LOC100360491	100360491	0.561876	0.000690137
ENSRNOG00000019272	Gkap1	361202	0.562379	5.75e-05
ENSRNOG00000045885	LOC100365810	100365810	0.562422	0.000342781
ENSRNOG00000009481	Ddhd1	305816	0.562504	0.000222628
ENSRNOG00000009208	Pibf1	306104	0.562865	0.00278743
ENSRNOG00000001235	Gna12	81663	0.562869	3.7e-05
ENSRNOG00000005083	Rtfdc1	296410	0.563108	3.39e-05
ENSRNOG00000010106	Faxc	366333	0.563403	0.00268954
ENSRNOG00000007418	Ipo9	304817	0.563494	6.36e-05
ENSRNOG00000000936	Stx2	25130	0.563569	0.000294092
ENSRNOG00000006853	Elavl2	286973	0.563753	0.000738113
ENSRNOG00000009625	Dpysl2	25416	0.56429	6.69e-05
ENSRNOG00000054561	Isg20	293052	0.564766	0.000186142
ENSRNOG00000005346	Tmem128	360952	0.56486	0.000623627
ENSRNOG00000002542	Heatr6	497972	0.564927	0.000214437
ENSRNOG00000017417	Gabarap	58974	0.565087	0.000116853
ENSRNOG00000002903	Specc1	303208	0.565254	0.0012372
ENSRNOG00000051720	Nudc	29648	0.565297	3.59e-05
ENSRNOG00000012255	Ktn1	361029	0.565384	5.03e-05
ENSRNOG00000012665	Nmrk1	499330	0.565543	0.00755525
ENSRNOG00000020353	Sh3pxd2a	309460	0.565734	0.000152746
ENSRNOG00000018128	Unc50	192356	0.566032	8.09e-05
ENSRNOG00000006595	Htr3a	79246	0.566313	0.00510034
ENSRNOG00000011009	Cmtm4	498902	0.566485	1.82e-05
ENSRNOG00000012348	Exosc4	300045	0.566527	0.000116454
ENSRNOG00000019382	Zbtb47	316087	0.566582	4.9e-05
ENSRNOG00000029399	Bcam	78958	0.566729	9.75e-05
ENSRNOG00000020178	Cope	290659	0.566742	4.19e-05
ENSRNOG00000003562	Susd4	289335	0.566794	0.00147619
ENSRNOG00000004320	Tgm4	64679	0.566798	0.0298089
ENSRNOG00000020736	Nadsyn1	353255	0.566857	0.000946775
ENSRNOG00000037815	Aldh2	29539	0.567097	0.000485483
ENSRNOG00000019649	Cul4a	361181	0.567154	2.11e-05
ENSRNOG00000011068	Papss2	294103	0.567313	0.0433851
ENSRNOG00000014783	Pgghg	309103	0.567421	9.29e-05
ENSRNOG00000034180	Rpl37l1	81770	0.567964	0.000727402
ENSRNOG00000012671	Gan	307893	0.568113	0.00129817
ENSRNOG00000003958	Commd10	361323	0.568368	8.8e-05
ENSRNOG00000016640	Dner	316573	0.568415	0.00521758
ENSRNOG00000029304	Aggf1	310005	0.56842	8.64e-05
ENSRNOG00000028557	Hibch	301384	0.568929	0.000291224
ENSRNOG00000004364	Babam2	362704	0.569197	7.69e-05
ENSRNOG00000001609	Cep97	304007	0.569369	0.00174763
ENSRNOG00000006670	Rai2	501555	0.569677	0.000680568
ENSRNOG00000060262	Prps1	29562	0.569733	7.71e-05
ENSRNOG00000011494	Rpl36al1	81769	0.569957	0.000135462
ENSRNOG00000020636	Spint2	292770	0.569959	3.03e-05
ENSRNOG00000007992	Srsf10	362630	0.570539	5.66e-05
ENSRNOG00000011645	Mettl25b	361976	0.570645	0.00132829
ENSRNOG00000011905	Atp6v1e1	297566	0.570773	5.86e-05
ENSRNOG00000033169	Cpeb4	303010	0.570782	0.000112888
ENSRNOG00000008686	Tigd5	300034	0.570858	0.00719282
ENSRNOG00000060665	Afap1	140935	0.571205	0.00402594
ENSRNOG00000012247	Rab7a	29448	0.571313	3.98e-05
ENSRNOG00000056148	Nudcd3	100125378	0.571507	0.000551151
ENSRNOG00000037562	Zbtb42	691556	0.571628	0.032023
ENSRNOG00000019534	Ap2a2	81637	0.571829	4.02e-05
ENSRNOG00000021221	Pced1a	296158	0.572089	0.000159683
ENSRNOG00000020994	Slc25a39	360636	0.572147	3.43e-05
ENSRNOG00000046330	Rnf130	652955	0.572554	6.23e-05
ENSRNOG00000000634	Cabcoco1	361834	0.573097	0.000632645
ENSRNOG00000007280	Naa60	363545	0.573275	2.5e-05
ENSRNOG00000014866	Pign	309051	0.573278	0.000560811
ENSRNOG00000000957	Rpl21	79449	0.573406	0.000135924
ENSRNOG00000004846	Atp6v1c1	299971	0.573501	4.19e-05
ENSRNOG00000012166	Adal	311352	0.573535	0.0182935
ENSRNOG00000001450	Nsun5	288595	0.573542	2.94e-05
ENSRNOG00000027949	Rfx6	294395	0.573688	0.000476255
ENSRNOG00000004827	Papola	314417	0.573774	4.19e-05
ENSRNOG00000000633	Rhobtb1	309722	0.574073	0.0010326
ENSRNOG00000015335	Rpl13	81765	0.5741	3.2e-05
ENSRNOG00000009667	Mlst8	64226	0.574607	0.000304934
ENSRNOG00000014193	Lig1	81513	0.574686	0.00167351
ENSRNOG00000060356	Kif15	353302	0.574933	0.000264465
ENSRNOG00000006784	Sema4f	29745	0.574973	0.00184514
ENSRNOG00000003743	Dars1	116483	0.575077	3.48e-05
ENSRNOG00000026716	Rpl9	29257	0.575917	0.000131309
ENSRNOG00000018379	Zfp688	102554302	0.576071	0.00147449
ENSRNOG00000001738	Eif4g1	287986	0.576097	4.39e-05
ENSRNOG00000000368	Grik2	54257	0.576585	0.0132444
ENSRNOG00000015279	Vtcn1	295322	0.576626	0.0351457
ENSRNOG00000005052	Slc39a9	314275	0.577054	4.23e-05
ENSRNOG00000047673	Crybb3	64349	0.577167	0.0128145
ENSRNOG00000011732	Psmb7	85492	0.577396	0.000408255
ENSRNOG00000011290	Tm2d3	292995	0.577977	0.00261862
ENSRNOG00000001501	Snrpa	292729	0.577981	3.69e-05
ENSRNOG00000008354	Slc9a8	311651	0.578027	0.000208931
ENSRNOG00000013431	Rsbn1l	311987	0.578166	0.000146683
ENSRNOG00000017595	Rsu1	680419	0.578201	0.000467598
ENSRNOG00000014750	Tasor	680155	0.578286	0.000419308
ENSRNOG00000026252	E2f7	314818	0.578377	0.000254434
ENSRNOG00000012215	Baiap2l2	685357	0.578521	0.000553087
ENSRNOG00000000490	Rps10	81773	0.578703	5.21e-05
ENSRNOG00000004214	Rpl26	287417	0.578878	9.05e-05
ENSRNOG00000031269	Kiaa0930	362974	0.579116	0.000101799
ENSRNOG00000007315	Thoc2	313308	0.579486	0.000403705
ENSRNOG00000005767	Tulp3	688749	0.579518	6.1e-05
ENSRNOG00000019688	Diaph1	307483	0.579716	8.45e-05
ENSRNOG00000062279	Cln5	306128	0.579716	0.0334409
ENSRNOG00000029342	Scn7a	64155	0.58004	0.000106244
ENSRNOG00000000258	Prmt7	361402	0.580355	6.35e-05
ENSRNOG00000008620	Smad3	25631	0.580985	0.00275461
ENSRNOG00000008781	Erg28	299207	0.581022	0.000586702
ENSRNOG00000009724	Tstd2	362514	0.581289	5.12e-05
ENSRNOG00000001441	Tmem120a	288591	0.581414	5.85e-05
ENSRNOG00000008580	Nbn	85482	0.581746	0.000283746
ENSRNOG00000043328	Chmp2a	365191	0.581945	3.37e-05
ENSRNOG00000006200	St18	266680	0.582047	6.29e-05
ENSRNOG00000024530	Lyrm1	365361	0.582868	0.000379298
ENSRNOG00000046204	Tspan15	679462	0.583349	0.00249394
ENSRNOG00000009446	Rxra	25271	0.583734	7.73e-05
ENSRNOG00000001811	Fgfr1op2	362463	0.584517	0.000130784
ENSRNOG00000021270	Trmt6	311441	0.585051	2.02e-05
ENSRNOG00000012409	Exosc3	313243	0.585259	7.39e-05
ENSRNOG00000019461	Zbtb3	499313	0.585528	0.0096873
ENSRNOG00000005763	Arl1	64187	0.585607	8.36e-05
ENSRNOG00000060349	Fam3c	312159	0.585704	2.67e-05
ENSRNOG00000003723	Wdr26	498301	0.586224	4.54e-05
ENSRNOG00000016631	Zfp276	307924	0.586247	9.89e-05
ENSRNOG00000013508	Rpl31	64298	0.586257	4.9e-05
ENSRNOG00000028844	Slc9a5	192215	0.586278	0.0439031
ENSRNOG00000002790	Abcb7	302395	0.587036	0.0004723
ENSRNOG00000023130	Lyplal1	289357	0.587394	0.00206316
ENSRNOG00000009896	Tmem199	303332	0.587851	5.77e-05
ENSRNOG00000008619	Agtrap	298646	0.588242	3.9e-05
ENSRNOG00000003861	Gorab	304923	0.588468	0.000132646
ENSRNOG00000001559	Mtx2	288150	0.588555	4.21e-05
ENSRNOG00000052714	LOC120095727	120095727	0.588663	0.0352346
ENSRNOG00000061876	Iffo2	641315	0.589553	1.54e-05
ENSRNOG00000030520	Sarnp	362819	0.589758	0.000484759
ENSRNOG00000060248	Chchd6	297436	0.589773	0.000122433
ENSRNOG00000004481	Adss2	289276	0.589855	3.61e-05
ENSRNOG00000017804	Septin1	293507	0.589953	0.00615826
ENSRNOG00000009195	Tnks1bp1	295707	0.590206	2.15e-05
ENSRNOG00000045629	Atp23	299828	0.590512	0.000104314
ENSRNOG00000022229	Sdad1	289504	0.590734	0.000534095
ENSRNOG00000053366	Zfp59	685610	0.591143	0.000239959
ENSRNOG00000039496	Plp2	302562	0.591224	7.25e-05
ENSRNOG00000028254	Tmem141	499755	0.591625	0.000784642
ENSRNOG00000010448	Ptbp1	29497	0.591848	1.46e-05
ENSRNOG00000010816	Kcnk15	156873	0.592347	0.0241297
ENSRNOG00000020277	Cntnap1	84008	0.592531	0.036988
ENSRNOG00000018766	Rrp8	308911	0.59328	4.19e-05
ENSRNOG00000036658	Tbcd	100361417	0.593298	1.07e-05
ENSRNOG00000011723	Slc44a3	295417	0.594218	0.000155984
ENSRNOG00000029456	Rp9	363032	0.594378	0.00172708
ENSRNOG00000043143	Eml1	362783	0.594578	3.71e-05
ENSRNOG00000006859	Insig1	64194	0.594684	2.09e-05
ENSRNOG00000021681	Eea1	314764	0.594872	2.99e-05
ENSRNOG00000007849	Zmat5	501926	0.594928	0.00403846
ENSRNOG00000000470	Vps52	25218	0.595039	2.65e-05
ENSRNOG00000007605	Rps3l1	499803	0.59504	0.00163823
ENSRNOG00000047276	Pkml1	100362738	0.59546	0.00424558
ENSRNOG00000003186	Anks3	302937	0.595555	2.3e-05
ENSRNOG00000018412	Sfi1	305467	0.596829	7.27e-05
ENSRNOG00000008628	Ica1	81024	0.596878	2.15e-05
ENSRNOG00000020369	Igf2	24483	0.59722	6.42e-05
ENSRNOG00000020455	Cst6	171096	0.597221	4.89e-05
ENSRNOG00000013898	Cdca4	500727	0.597418	1.83e-05
ENSRNOG00000023400	Dtx3l	498089	0.597482	0.000308233
ENSRNOG00000011663	Rnf7	300948	0.598096	0.000438314
ENSRNOG00000015912	Ptdss2	293620	0.598248	2.24e-06
ENSRNOG00000002319	Tsn	60381	0.598264	1.53e-05
ENSRNOG00000017836	Rrp36	100360664	0.598364	5.32e-05
ENSRNOG00000001880	Dgcr6	303794	0.598368	7.75e-05
ENSRNOG00000028273	Tmem150b	308346	0.598413	0.0204906
ENSRNOG00000022356	Zc2hc1a	310244	0.598452	6.83e-05
ENSRNOG00000036667	Hexd	100216475	0.598548	2.12e-05
ENSRNOG00000049410	Chrm3	24260	0.598616	0.00153151
ENSRNOG00000017397	Upf3a	361176	0.598639	0.000142846
ENSRNOG00000019106	Rps17	29286	0.59865	6.38e-05
ENSRNOG00000060599	Gabrb3	24922	0.598809	1.58e-05
ENSRNOG00000059043	Itch	311567	0.599128	0.000122339
ENSRNOG00000003332	Nt5m	287368	0.599526	0.00441233
ENSRNOG00000037449	Pole	304573	0.59982	1.72e-05
ENSRNOG00000053172	Ssr4	29435	0.600263	3.46e-05
ENSRNOG00000002044	Gtpbp8	360714	0.600448	0.00105687
ENSRNOG00000014933	Dnttip1	171437	0.601296	4.43e-05
ENSRNOG00000007883	Timm10	64464	0.601357	9.09e-06
ENSRNOG00000017879	Gab1	361388	0.601434	0.0244778
ENSRNOG00000007491	Hoxb13	303480	0.601686	0.000961023
ENSRNOG00000009995	Rapgef6	303141	0.601733	5.9e-05
ENSRNOG00000015218	Nsmce1	361645	0.601796	4.64e-05
ENSRNOG00000016789	Actr1b	316333	0.601911	3.43e-05
ENSRNOG00000020201	Yif1a	171441	0.602165	4.68e-05
ENSRNOG00000000777	RT1-S3	294228	0.602728	0.000816686
ENSRNOG00000028196	Mgme1	296200	0.602791	5.39e-05
ENSRNOG00000002585	Cul4b	302502	0.60295	3.09e-05
ENSRNOG00000009994	Dlat	81654	0.603526	6.28e-06
ENSRNOG00000020279	Syt11	60568	0.603536	0.000103529
ENSRNOG00000026085	Rabl3	360720	0.604498	0.000173476
ENSRNOG00000004196	Rps29	25348	0.604547	4.39e-05
ENSRNOG00000032048	Zfp462	362522	0.604629	9.95e-06
ENSRNOG00000014805	Wrap73	366515	0.604904	0.000140654
ENSRNOG00000019138	Clec11a	29313	0.605019	0.00245079
ENSRNOG00000000075	Mtf2	360905	0.605208	0.000220067
ENSRNOG00000031061	Rpl14l1	306079	0.605318	0.0215699
ENSRNOG00000030049	Znhit6	292160	0.605405	2.88e-05
ENSRNOG00000006060	Matn2	299996	0.605791	0.00302795
ENSRNOG00000015150	Spg7	353231	0.606163	1.46e-05
ENSRNOG00000007948	Nf2	25744	0.606403	1.77e-05
ENSRNOG00000010859	Zyg11b	362559	0.606454	0.000162583
ENSRNOG00000028879	Slc4a8	315311	0.606479	2.61e-05
ENSRNOG00000004672	Sec14l2	116486	0.606563	0.00122354
ENSRNOG00000003964	Nsmce2	299957	0.607587	5.47e-05
ENSRNOG00000005087	Cebpz	362686	0.607587	6.51e-05
ENSRNOG00000000888	Sbds	288615	0.607783	1.43e-05
ENSRNOG00000047905	Dus1l	246185	0.607823	4.41e-05
ENSRNOG00000020426	Erf	292721	0.608022	5.67e-05
ENSRNOG00000007250	Six4	299138	0.608701	0.00122132
ENSRNOG00000001465	Ids	363513	0.608818	2.7e-05
ENSRNOG00000018119	Dhx32	361667	0.609618	9.87e-06
ENSRNOG00000026898	Zbtb8b	500553	0.609691	0.000183376
ENSRNOG00000003825	Wdr75	314545	0.610161	1.74e-05
ENSRNOG00000032807	LOC100359505	100359505	0.610749	0.0087618
ENSRNOG00000000802	Tbc1d32	100359595	0.610795	0.0225702
ENSRNOG00000013659	Tex2	303611	0.611045	3.34e-05
ENSRNOG00000016405	Pcsk4	171085	0.611128	0.00126402
ENSRNOG00000019372	Pc	25104	0.611385	8.79e-05
ENSRNOG00000027756	Usf3	303946	0.611546	0.000194264
ENSRNOG00000040266	Cdkl4	503009	0.611615	0.00162017
ENSRNOG00000022466	Chchd4	312559	0.611766	1.8e-05
ENSRNOG00000043059	Aplf	500247	0.612246	0.0114935
ENSRNOG00000061612	Zfp184	306966	0.61248	0.00204704
ENSRNOG00000008334	Crocc	313663	0.612517	3.44e-05
ENSRNOG00000031656	Ccnh	84389	0.612774	0.000135337
ENSRNOG00000028380	Ccdc66	306238	0.612853	5.47e-05
ENSRNOG00000055562	Dkc1	170944	0.613598	2.42e-05
ENSRNOG00000061690	Sycp2	83820	0.613827	0.00480709
ENSRNOG00000049880	Tmem200c	501201	0.614023	0.00351982
ENSRNOG00000031127	Snrpel1	685587	0.614093	0.000207448
ENSRNOG00000014509	Sacs	305940	0.614118	0.000465955
[truncated: 773 more rows]
